# Supplementary material for: Comparison of organelle genomes between endangered mangrove plant Dolichandrone spathacea to terrestrial relative provides insights into its origin and adaptative evolution
Source: Front Plant Sci. 2024 Sep 23;15:1442178. doi: 10.3389/fpls.2024.1442178 (PMC11457174; doi:10.3389/fpls.2024.1442178)
Supplement: Supplementary file 1 [file Table1.xlsx]

## Sheet: Table S1
Table S1 Gene content of D. cauda-felina and D. spathacea mitochondrial genomes
mtDNA	DC	DS1	DS2
Complex I	nad1*, nad2(3), nad3, nad4(3), nad4L, nad5(2)*, nad6, nad7(3), nad9	nad1(3), nad2(3),nad3,nad4(3), nad4L, nad6, nad9	nad7(3)
Comples II	sdh4	sdh4
Complex III	cob	cob
Complex IV	cox1, cox2(1)2, cox3	cox1, cox2, cox3
Complex V	atp1, atp4, atp6, atp8, atp93	atp13, atp4, atp6, atp8,
CytochromeC biogenesis	ccmB, ccmC, ccmFc, ccmFN	ccmB, ccmC, ccmFc, ccmFN
Ribosomal large subunit	rpl2, rpl5, rpl10, rpl16	rpl2, rpl5, rpl10, rpl16	rpl10
Ribosomal small subunit	rps3(1), rps4, rps10, rps12, rps13, rps14	rps3(1), rps4(1), rps10, rps12, rps13, rps14
Intron maturase	matR	matR2
Protein translocase	mttB	mttB
rRNA genes	26S rRNA, 18S rRNA, 5S rRNA	26S rRNA2,18S rRNA, 5S rRNA
tRNA genes	trnC-GCA2, trnD-GTC, trnE-TTC, trnF-GAA, trnG-CCC, trnG-GCC, trnH-GTG, trnK-TTT, trnL-AAG, trnL-CAA, trnM-CAT3, trnN-GTT, trnP-TGG2, trnQ-TTG, trnQ-CTG, trnV-GAC, trnW-CCA, trnY-GTA	trnC-GCA, trnD-GTC, trnE-TTC, trnF-GAA2, trnH-GTG, trnI-AAT, trnK-TTT, trnP-TGG, trnS-AGA, trnS-TGA, trnS-GCT, trnSeC-TCA , trnM-CAT4,trnN-GTT, trnW-CCA, trnY-GTA	trnM-CAT,trnG-GCC,trnQ-TTG

## Sheet: Table S2
Table S2 Predicted repeat pairs in D. cauda-felina and D. spathacea mitochondrial genomes
Identity	Alignment length	Number of mismatches	Start1	End1	Start2	End2	E value
D. cauda-felina
98.15	1045	7	49256	50301	123544	124582	0
92.97	665	2	37719	38384	198001	198664	0
98	1709	19	39086	40795	204655	206345	0
84.15	67	1	61831	61898	221581	221647	0
84.15	1079	2	65598	66677	236611	237688	0
84.15	196	5	66682	66878	237791	237982	0
82.31	77	1	27849	27926	247228	247304	6e-54
95.07	190	6	45813	46003	379655	379839	7e-63
95.07	139	0	45094	45233	379849	379988	7e-63
84.91	162	8	30527	30689	380527	380681	8e-41
84.91	48	1	31870	31918	380806	380855	8e-41
84.91	112	5	31958	32070	380874	380991	8e-41
86.67	175	1	4094	4269	452523	452699	2e-54
98.29	3036	21	18997	22033	515964	518979	0
97.18	391	7	3343	3734	586196	586594	0
89.86	40	1	44054	44094	626041	626080	9e-23
89.86	49	0	45037	45086	626098	626147	9e-23
97.4	76	0	21	97	667902	667978	8e-37
81.5	476	27	67676	68152	672631	673080	2e-102
87.14	225	10	74309	74534	674289	674504	2e-66
89.35	336	0	641	977	675206	675522	8e-118
76.11	444	0	10899	11343	756047	756491	3e-63
76.11	774	1	10102	10876	756541	757314	3e-63
96.17	312	2	32840	33152	776087	776397	2e-149
92.24	436	27	2251	2687	789634	790043	6e-174
D. spathacea
93.14	665	2	38276	38941	47239	47902	0
93.14	119	2	37457	37576	48281	48398	0
93.14	95	4	37301	37396	48426	48517	0
97.1	288	1	780	1068	50105	50392	3e-116
99.7	1643	4	39675	41318	53893	55540	0
99.12	897	23	53105	54002	201382	202256	0
92.3	37	0	35007	35044	209669	209706	6e-45
76.11	306	0	11058	11364	322066	322372	2e-63
76.11	755	-1	10287	11042	322414	323170	2e-63
87.43	178	-1	4059	4237	364710	364889	9e-58
99.12	1045	6	49451	50496	375408	376447	0
89.74	264	2	28078	28342	428226	428488	3e-96
84.52	1080	3	65756	66836	511753	512830	0
84.52	262	7	66841	67103	512933	513188	0
84.52	510	22	67842	68352	513255	513743	0
97.4	76	0	20	96	518731	518807	8e-37
92.1	79	1	27961	28040	581618	581696	0
89.54	63	0	61987	62050	594147	594210	6e-40

## Sheet: Table S3
Table S3 Predicted SSRs in D. cauda-felina and D. spathacea mitochondrial genomes
D. cauda-felina
Repeats	5	6	7	8	9	10	11	12	13	14	15	total
A/T	-	-	-	-	-	27	5	2	2	2	1	39
C/G	-	-	-	-	-	3			1			4
AG/CT	-	5	1									6
AT/AT	-	1										1
AAT/ATT	1	1										2
D. spathacea
Repeats	5	6	7	8	9	10	11	12	13	14		total
A/T	-	-	-	-	-	17	3	2	1	3		26
C/G	-	-	-	-	-	2						2
AG/CT	-	4	1									5
AT/AT	-	5	2									7
AAT/ATT		1										1

## Sheet: Table S4
Table S4 Putative transposable elements (TEs) in D. cauda-felina and D. spathacea mitochondrial genomes.
From	To	Name	From	To	Class	Dir	Sim	Pos/Mm:Ts	Score
D. cauda-felina
899	941	Copia-20_RC-I	88	130	LTR/Copia	c	0.8837	1.6667	288
2204	2655	Copia2-SB_I	1773	2251	LTR/Copia	c	0.6652	2.0462	709
2778	2805	Copia-62_Mad-I	1311	1338	LTR/Copia	c	0.9286	2	213
3893	4320	TrepLINE1	3654	4096	NonLTR/L1	c	0.6775	2.0357	478
5806	5854	Gypsy-40_GR-I	1367	1414	LTR/Gypsy	c	0.7551	1.2222	208
10015	10104	EnSpm-5_Mad	8864	8954	DNA/EnSpm/CACTA	d	0.7333	1.9	218
11445	11482	SCL75_Ogre	12202	12241	LTR/Gypsy	c	0.8205	1.2	218
15351	15420	Gypsy-71_NS-I	4272	4349	LTR/Gypsy	d	0.7361	1.3333	252
17191	17236	Copia-6_PD-I	1469	1515	LTR/Copia	c	0.766	1.6667	207
20493	20548	HAT-8C_Mad	231	292	DNA/hAT	c	0.7759	1.5714	240
21237	21297	tRNA-Asn_OS	6	68	Multicopy_gene/tRNA	d	0.7581	2.3333	255
22029	22096	tRNA-SerCGA_OS	8	74	Multicopy_gene/tRNA	d	0.7794	1.75	340
27613	27664	Copia-14_PAb-I	205	254	LTR/Copia	c	0.7843	1.6667	225
28262	28328	Copia-3_PAb-I	812	876	LTR/Copia	c	0.7424	1.5556	208
29211	29266	Copia-56_BRa-I	109	168	LTR/Copia	c	0.7931	3.3333	239
29363	29558	L1-7_ATr	5045	5244	NonLTR/L1	c	0.6633	1.8125	364
36596	36650	L1-19_ATr	3523	3576	NonLTR/L1	c	0.7455	1.5	204
38330	38426	Copia-34_BRa-I	1982	2067	LTR/Copia	c	0.7191	1.6923	237
38765	38852	Copia-51_NS-I	3390	3475	LTR/Copia	d	0.7011	1.375	211
40321	40370	HARB-4_ALy	3660	3713	DNA/Harbinger	d	0.7647	1.2222	216
41125	41190	ATCOPIA69A_I	3407	3466	LTR/Copia	c	0.7656	1.375	248
43945	44293	Gypsy-14_NN-I	5698	6046	LTR/Gypsy	d	0.6433	1.9322	665
44566	44607	Copia-54_NS-I	520	561	LTR/Copia	d	0.7857	1.5	209
44767	44925	Gypsy-45_MN-I	3050	3232	LTR/Gypsy	d	0.717	1.6957	379
46446	46570	hAT-N96_OS	2565	2693	DNA/hAT	c	0.725	1.625	287
47057	47111	L1-7_GAr	2939	2990	NonLTR/L1	c	0.7963	1.2857	270
47133	47211	GYPSY3-I_MT	6954	7029	LTR/Gypsy	d	0.7215	2	236
48255	48340	hAT-N20_OS	605	691	DNA/hAT	c	0.6667	1.5882	226
49544	49584	L1-36_NN	6268	6309	NonLTR/L1	d	0.8095	1.4	226
50882	50912	MuDR1_ZM	7211	7241	DNA/MuDR	d	0.9375	99	214
55216	55250	Copia-7_Mac-I	3744	3782	LTR/Copia	c	0.8889	1.5	226
55513	55601	Queenti_I	1874	1962	LTR/Copia	d	0.809	1.7	511
55834	55874	MuDR-N206C_OS	5949	5989	DNA/MuDR	d	0.9024	4	285
56518	56581	EnSpm-N12_OS	3735	3795	DNA/EnSpm/CACTA	d	0.7778	1.7143	221
59154	59225	Copia-31_NN-I	2029	2108	LTR/Copia	c	0.7467	2	256
61176	61206	Gypsy-76_PAb-I	2193	2223	LTR/Gypsy	d	0.871	1	216
61541	61571	MuDR-N60B_OS	891	921	DNA/MuDR	d	0.9032	3	204
64737	64800	ATCOPIA66_I	2457	2521	LTR/Copia	c	0.7231	1.8889	216
65113	65156	Copia-58_PPe-I	2311	2350	LTR/Copia	d	0.8333	1.25	220
65774	65824	Copia-59_ALY-I	20	69	LTR/Copia	c	0.8776	99	254
74934	74967	MuDR-3_STu	3330	3363	DNA/MuDR	d	0.8235	1	224
75471	75537	ATENSPM1	2288	2345	DNA/EnSpm/CACTA	d	0.7705	1.375	229
76740	76781	Copia-27_NN-I	2598	2639	LTR/Copia	c	0.8095	1.6	249
77173	77269	Copia-17_Mad-I	2065	2161	LTR/Copia	c	0.7216	1.8	377
77459	77517	Copia-24_ALY-I	1362	1423	LTR/Copia	c	0.7667	1.1	255
78917	78971	Copia-2_GR-I	1642	1697	LTR/Copia	d	0.7544	1.375	215
79083	79130	MtPH-A5-Ia	4470	4513	DNA/Harbinger	c	0.8511	2	241
81793	81845	Gypsy-20_ATr-I	4639	4691	LTR/Gypsy	d	0.8491	2	306
84546	84585	L1-24_ATr	5434	5472	NonLTR/L1	c	0.825	1.2	239
85826	85884	RLG_scDEL_2_1-I	1758	1813	LTR/Gypsy	c	0.7414	1.3	238
86292	86389	Copia-53_NS-I	4381	4479	LTR/Copia	c	0.7778	1.9091	462
88282	88366	Copia-44_ATr-I	4290	4375	LTR/Copia	c	0.814	3	438
91367	91432	MuDR-N206C_OS	1985	2054	DNA/MuDR	d	0.9104	2	442
98318	98373	LINE1-56_OS	1005	1060	NonLTR/L1	c	0.7143	1.3333	247
98707	98755	Copia-92_ALY-I	3705	3750	LTR/Copia	d	0.8085	2	205
101972	102054	PtTalladega_I	9826	9919	LTR	d	0.7126	1.3333	241
102817	102857	L1-55_NN	2713	2754	NonLTR/L1	d	0.8333	1.25	223
109224	109268	Copia-13_PAb-I	3523	3570	LTR/Copia	c	0.7826	1.2857	222
109592	109695	Copia23-VV_I	1756	1857	LTR/Copia	d	0.7184	1.8571	310
109919	109970	LINE1-25_SBi	3794	3844	NonLTR/L1	d	0.75	1.3333	230
114414	114752	Helitron-N199B_OS	1036	1367	DNA/Helitron	d	0.8758	1.3636	2101
115178	115265	MuDR-N206C_OS	4047	4138	DNA/MuDR	d	0.9438	2	680
116106	116143	ATCOPIA53_I	66	99	LTR/Copia	d	0.9167	1	223
116525	116578	SCL52_Tork	4218	4269	LTR/Copia	d	0.7547	1.5	234
118082	118136	MuDR-N206C_OS	4508	4562	DNA/MuDR	c	0.9091	5	390
118585	118619	Gypsy-57_PAb-I	4872	4907	LTR/Gypsy	c	0.8611	1.3333	222
119484	119554	EnSpm-1_STu	12163	12233	DNA/EnSpm/CACTA	c	0.7606	1.8889	299
119953	120000	Copia-40_OS-I	2249	2296	LTR/Copia	d	0.7917	2.5	217
120493	120530	Copia-27_AIp-LTR	124	160	LTR/Copia	d	0.8421	1.25	210
123231	123282	Copia-6_PX-I	4095	4144	LTR/Copia	c	0.8039	1.5	267
124679	124713	Copia-104_SB-I	1187	1221	LTR/Copia	c	0.8286	1.5	212
124933	125552	Copia-33_RC-I	3293	3909	LTR/Copia	d	0.7212	2.169	1864
126994	127089	Gypsy-26_ATr-I	2804	2877	LTR/Gypsy	c	0.775	1.2	220
127917	128093	Gypsy-10_JC-I	3050	3222	LTR/Gypsy	c	0.7399	1.3448	635
128402	128489	Copia-12_Cia-I	3185	3276	LTR/Copia	c	0.7253	1.7273	225
132147	132205	Gypsy-9_NN-I	3977	4031	LTR/Gypsy	d	0.7414	1.2	212
133920	134028	MuDR-6_SBi	6664	6772	DNA/MuDR	c	0.6972	1.4444	249
135657	135701	hAT-1_SLy	1881	1923	DNA/hAT	c	0.7955	1.3333	223
140618	140719	Gypsy-71-I_ZM	7412	7514	LTR/Gypsy	d	0.7184	1.8667	386
141180	141234	MuDR-47_OS	3282	3341	DNA/MuDR	d	0.7544	1.0909	253
143171	143262	EnSpm-1_STu	12141	12231	DNA/EnSpm/CACTA	c	0.8587	1.7143	567
146317	146382	MuDR-15_GMa	6261	6324	DNA/MuDR	c	0.7538	2.5	206
150092	150157	MuDR-15_GMa	6261	6324	DNA/MuDR	c	0.7538	2.5	206
157156	157200	Copia-19_PTri-I	3535	3579	LTR/Copia	d	0.7826	1	202
158832	159006	Copia-22_GAr-I	3525	3700	LTR/Copia	d	0.7102	1.5862	547
161006	161111	GYLES1_I	392	507	LTR/Gypsy	c	0.7757	1.7778	328
161849	162000	Copia-94_GM-I	1879	2044	LTR/Copia	c	0.7161	2.05	481
162032	162076	Copia-85_GM-I	1906	1950	LTR/Copia	c	0.8222	2.6667	250
162081	162193	Copia-14_PAb-I	380	492	LTR/Copia	d	0.7064	1.4706	227
165471	165513	MuDR-1_BDi	3212	3254	DNA/MuDR	d	0.7907	2.25	210
172504	172588	L1-6_CPa	1963	2043	NonLTR/L1	d	0.7407	1.7	254
176848	176949	Gypsy-32_BRa-I	4364	4465	LTR/Gypsy	c	0.6796	1.5789	303
178993	179030	MuDR-5_STu	16612	16649	DNA/MuDR	d	0.8158	1.4	227
183834	183919	COPIA4_I_MT	6022	6114	LTR/Copia	c	0.7045	1.6429	248
184801	184858	Copia-47_ALY-I	4532	4588	LTR/Copia	d	0.7544	1.5	208
185913	185957	Gypsy-127_OS-I	1268	1313	LTR/Gypsy	c	0.8511	1.5	225
187583	187613	HARB-11_OS	936	966	DNA/Harbinger	d	0.871	1.3333	213
188275	188322	Copia-80_MN-I	4407	4454	LTR/Copia	d	0.8125	1.8	280
193339	193408	Helitron-1_BDi	9319	9400	DNA/Helitron	d	0.8889	3	446
197169	197200	LINE1-1_ZM	2745	2776	NonLTR/L1	c	0.9375	2	252
197676	197723	EnSpm-1_ALy	4869	4922	DNA/EnSpm/CACTA	d	0.8	1.1429	227
200926	200979	Copia-58_GR-I	3733	3781	LTR/Copia	d	0.84	2.3333	267
201322	201393	EnSpm-1_TC	4742	4809	DNA/EnSpm/CACTA	d	0.7246	2	219
208922	209253	Gypsy-13_TC-I	8905	9241	LTR/Gypsy	d	0.6566	1.8421	665
209255	210131	Gypsy-47_GAr-I	9045	9897	LTR/Gypsy	d	0.7053	1.8707	2170
216806	216859	Gypsy-215_OS-I	2140	2201	LTR/Gypsy	c	0.8364	1	247
225336	225369	Gypsy-13B_AIp-I	851	884	LTR/Gypsy	d	0.8529	1.6667	214
226157	226256	Copia-11_BD-I	2294	2393	LTR/Copia	c	0.6804	1.5	208
230340	230385	LINE1-59_SBi	2459	2501	NonLTR/L1	c	0.8182	1.4	241
235386	235430	TNT1_LTR	191	238	LTR/Copia	d	0.766	1	200
239558	239689	MUTRIM1	1880	2009	DNA/MuDR	d	0.696	1.3043	258
240269	240379	RAVLIN5_MT	3262	3371	NonLTR/L1	d	0.6847	1.55	302
244835	244897	Copia-10_CP-LTR	427	488	LTR/Copia	c	0.7302	1.3636	219
245188	245255	MuDR-N206C_OS	3148	3210	DNA/MuDR	c	0.7846	3	258
248191	248222	AtrichBV_sc1	7277	7308	IntegratedVirus/Caulimovirus	c	0.8438	1	208
248774	248857	HARB-2N1_Mad	234	314	DNA/Harbinger	d	0.7294	2	247
253829	253854	COP2_I_MT	2137	2162	LTR/Copia	d	0.9615	1	220
255382	255432	Copia-28_BRa-LTR	122	169	LTR/Copia	c	0.7755	1.4286	219
257112	257167	SHALINE10_MT	2310	2365	NonLTR/L1	d	0.8036	1.375	327
257433	257487	MuDR-N206C_OS	6564	6620	DNA/MuDR	c	0.8421	3.5	296
257756	257796	RLG_scTat_7_1-I	9374	9413	LTR/Gypsy	d	0.7805	1	219
260228	260267	MuDR-N206C_OS	5719	5757	DNA/MuDR	d	0.95	99	299
261152	261484	Copia-18_BD-I	4451	4769	LTR/Copia	d	0.704	1.5536	979
261895	261937	Gypsy-167_ZM-I	4202	4247	LTR/Gypsy	c	0.8222	1.5	217
262635	262687	MuDR-N206C_OS	3994	4046	DNA/MuDR	c	0.9811	1	461
264138	264242	MuDR-N206C_OS	4694	4796	DNA/MuDR	c	0.8942	3	670
264467	264530	MuDR-N206C_OS	5797	5866	DNA/MuDR	d	0.7692	1.1818	283
266864	266904	Copia-14_MN-I	2677	2718	LTR/Copia	d	0.8605	3	231
267268	267336	MuDR-N206C_OS	5666	5734	DNA/MuDR	c	0.9275	2.5	520
267696	267739	EnSpm-1_STu	12187	12230	DNA/EnSpm/CACTA	d	0.8182	2	242
272838	272894	Copia-30_TC-I	4592	4646	LTR/Copia	c	0.807	1.6	222
279354	279389	MDR1	4834	4869	DNA/MuDR	d	0.8611	2.5	225
280209	280307	HARB-N3_OES	67	167	DNA/Harbinger	d	0.7172	2	225
282904	282964	Copia-18_PAb-I	2300	2359	LTR/Copia	c	0.7541	1.625	221
283163	283219	Copia-30_NN-LTR	164	223	LTR/Copia	d	0.7458	1.625	233
284287	284344	Gypsy-12_SLy-LTR	449	509	LTR/Gypsy	d	0.7627	1.4444	228
286169	286218	Copia-45_RC-LTR	262	314	LTR/Copia	c	0.7885	1.5	233
287135	287177	MuDR-17_SBi	3302	3345	DNA/MuDR	d	0.8636	1.6667	274
287273	287309	L1-1_GR	2367	2405	NonLTR/L1	d	0.8421	1.25	221
288079	288745	L1-11_Mad	3601	4277	NonLTR/L1	d	0.6687	1.7755	820
288928	288997	LINE1-63_SBi	833	898	NonLTR/L1	d	0.7313	1.4167	241
289338	289421	Copia-4_ATr-I	731	813	LTR/Copia	d	0.7532	1.2308	260
290612	290837	Gypsy-30_SB-I	6006	6234	LTR/Gypsy	d	0.6502	1.7949	340
290942	291317	Gypsy-30_SB-I	6541	6919	LTR/Gypsy	d	0.6971	1.82	742
291856	292016	L1-5_PTr	3637	3800	NonLTR/L1	c	0.7531	2.5385	522
296088	296140	L1-14_ATr	477	528	NonLTR/L1	d	0.7885	2.25	217
296259	296305	Helitron-N3B_OS	96	140	DNA/Helitron	d	0.7826	1.2857	213
299705	299746	Copia-73_PT-LTR	237	279	LTR/Copia	c	0.8409	1	208
301577	301625	HELITRON3	12048	12096	DNA/Helitron	d	0.7551	1.7143	214
302238	302290	Copia-61_ST-LTR	171	221	LTR/Copia	d	0.7736	1.6667	211
303668	303709	Gypsy11-I_VC	3196	3240	LTR/Gypsy	c	0.8409	1.6667	221
305226	305278	SHALINE6_MT	2675	2727	NonLTR/L1	d	0.717	1.3636	224
307336	307422	Copia15-VV_I	1458	1542	LTR/Copia	d	0.7326	1.7	201
310113	310168	L1-14_NS	1649	1701	NonLTR/L1	c	0.7778	1.8333	212
311400	311466	Copia-53_ALY-I	63	127	LTR/Copia	c	0.7692	2.4	205
314142	314204	Gypsy-40_Mad-I	2853	2915	LTR/Gypsy	d	0.8	1.4286	242
315568	315618	Copia-84_MN-I	5039	5095	LTR/Copia	c	0.8113	1.1667	249
321874	321924	Gypsy3-PTR_I	3398	3449	LTR/Gypsy	d	0.7692	1.4286	215
322701	322750	HARB-1_BV	1520	1569	DNA/Harbinger	c	0.7647	1.4286	220
323806	323839	ATCOPIA31A_I	692	725	LTR/Copia	d	0.8529	1.6667	225
325914	325951	LINE1-52_ZM	2579	2617	NonLTR/L1	d	0.8205	1.2	223
327454	327517	SHACOP18_I_MT	2527	2589	LTR/Copia	d	0.7619	1.8571	216
331967	332050	Gypsy-7_ATr-LTR	1522	1598	LTR/Gypsy	d	0.7468	1.6364	297
335265	335373	Copia-22_LU-I	1920	2029	LTR/Copia	d	0.7619	1.7273	322
338751	338842	EnSpm2_TM	6608	6697	DNA/EnSpm/CACTA	d	0.6593	1.381	241
339048	339184	SCL15_Ogre	12083	12220	LTR/Gypsy	d	0.7132	2.0556	423
340622	340924	SCL288_Ale	2933	3239	LTR/Copia	d	0.7209	1.8684	875
342445	342484	SCL59_TatV	3384	3421	LTR/Gypsy	c	0.8462	1.25	231
349237	349291	Copia-87_ST-LTR	387	437	LTR/Copia	c	0.7692	1.5714	230
352975	353059	GYPOT1_LTR	153	216	LTR	c	0.8406	2	264
354388	354462	hAT-N59_OS	151	232	DNA/hAT	d	0.7564	2.1429	236
354746	354792	L1-34_ALy	3393	3437	NonLTR/L1	c	0.7872	1.1429	236
355070	355153	ATMU9	3436	3515	DNA/MuDR	d	0.7108	1.9091	242
357136	357169	MuDR-N206C_OS	6591	6625	DNA/MuDR	c	0.9143	2	238
361794	361910	Copia-5_ATr-I	2630	2746	LTR/Copia	c	0.7881	2.0909	556
365838	365891	MUTRIM1	1912	1964	DNA/MuDR	c	0.7818	1.8	219
366690	366789	Gypsy-30_GAr-I	902	1000	LTR/Gypsy	c	0.7204	1.2353	251
368693	368757	Ogre-PT3_I	9429	9490	LTR/Gypsy	c	0.7188	1.3333	217
371885	371933	SCL15_Ogre	9152	9200	LTR/Gypsy	d	0.7347	1.4444	218
372050	372366	Copia-107_Mad-I	3525	3850	LTR/Copia	c	0.7094	1.7083	921
372602	372677	Copia-87_OS-I	2738	2812	LTR/Copia	d	0.7467	1.875	218
373177	373225	Copia-115_OS-I	2841	2887	LTR/Copia	d	0.8125	1.4	236
374955	375011	Helitron-N31_ALy	2360	2421	DNA/Helitron	c	0.8	1.8	210
375992	376065	Gypsy-28_ALY-I	3173	3243	LTR/Gypsy	c	0.7222	1.8	238
377134	377461	Copia-17_RC-I	1662	1994	LTR/Copia	c	0.7399	1.6818	1149
378346	378388	Caulimovirus-20_ATr	4677	4719	IntegratedVirus/Caulimovirus	c	0.8182	2	221
379124	379178	L1-11_AIp	2242	2307	NonLTR/L1	c	0.8136	1.75	248
380635	380740	Copia-48_ALY-I	4638	4737	LTR/Copia	c	0.6602	1.4545	245
381187	381417	Monkey_MA-I	4037	4278	LTR/Gypsy	d	0.6953	1.8056	589
381488	381627	GYLES1_I	4256	4402	LTR/Gypsy	d	0.662	1.8333	287
381725	381811	Gypsy-8_RC-I	4572	4662	LTR/Gypsy	d	0.6966	1.4706	290
382189	382230	Copia-13_RC-I	2967	3011	LTR/Copia	d	0.907	3	273
382284	382319	Mariner-3_SBi	1806	1842	DNA/Mariner	d	0.8378	1.25	211
383159	383225	REP-2_ATr	2306	2372	Interspersed_Repeat	c	0.7059	1.5	224
383261	383301	Gypsy-34_Mad-I	7345	7385	LTR/Gypsy	d	0.8049	1.3333	203
383478	383524	EnSpm-1_STu	11289	11335	DNA/EnSpm/CACTA	d	0.8125	1.4	216
386910	387388	MuDR-61_OS	2927	3403	DNA/MuDR	c	0.896	1.5769	3328
390711	390770	L1-8_AIp	641	699	NonLTR/L1	c	0.75	2.3333	237
394718	394755	Copia-20_RC-I	73	108	LTR/Copia	d	0.8919	3	216
395360	395401	L1-31_ATr	6093	6134	NonLTR/L1	c	0.8372	1.6667	235
395580	395675	COPN_MT_I	3112	3215	LTR/Copia	d	0.7849	1.6667	313
397391	397467	Ogre-MT3_I	5161	5236	LTR/Gypsy	d	0.7051	1.6667	239
401501	401564	Gypsy-162_OS-I	226	286	LTR/Gypsy	d	0.7742	1.3333	296
403892	403963	MuDR-8_STu	4179	4250	DNA/MuDR	d	0.7397	1.875	229
405136	405221	Gypsy-14_ATr-I	7314	7399	LTR/Gypsy	c	0.7011	2	251
406103	406138	ATCOPIA17I	1935	1970	LTR/Copia	c	0.8889	4	228
409724	409813	Gypsy7-VV_I	4504	4600	LTR/Gypsy	c	0.7363	1.6364	226
410839	410916	Gypsy-117_SB-LTR	371	445	LTR/Gypsy	d	0.7237	1.6364	225
411262	411326	Gypsy-51_GM-I	3060	3119	LTR/Gypsy	c	0.7778	1.6667	225
416346	416411	MuDR-N206C_OS	1985	2054	DNA/MuDR	d	0.9104	2	442
416721	416954	Gypsy-16_TC-I	1808	2052	LTR/Gypsy	d	0.6555	1.587	482
418252	418313	SCL214_Galadriel	1142	1209	LTR/Gypsy	d	0.7846	1.375	273
418562	418608	Gypsy-7_MN-I	885	932	LTR/Gypsy	d	0.7917	1.5	237
420102	420143	Gypsy-12_Mac-I	6750	6789	LTR/Gypsy	d	0.8095	1	201
424721	424770	ATDNAI27T9B	153	206	DNA/MuDR	d	0.8077	1.6	248
425207	425563	SCL213_Galadriel	2882	3254	LTR/Gypsy	c	0.7219	1.8431	1142
425591	426051	Copia8-ZM_I	4271	4758	LTR/Copia	d	0.6717	1.8182	1016
426909	426969	Copia-30_PX-I	3102	3157	LTR/Copia	c	0.7797	1.6667	243
427328	427455	Gypsy-179_OS-I	3746	3876	LTR/Gypsy	d	0.6769	1.9	308
427916	428023	ATLANTYS-I_OS	3932	4039	LTR/Gypsy	d	0.7593	2	493
428158	428371	SCL32_Ogre	3839	4079	LTR/Gypsy	d	0.7557	1.8	835
428631	428664	ATLINEIII	12	45	NonLTR	c	0.8529	1.25	238
430296	430341	Gypsy-7_PAb-I	4880	4928	LTR/Gypsy	c	0.8298	1.5	227
435604	435920	Gypsy-7_ATr-I	6011	6337	LTR/Gypsy	d	0.6937	2.0909	852
435999	436060	Gypsy-41_AIp-I	3604	3672	LTR/Gypsy	d	0.7812	1.2	294
436127	436172	Gypsy-10_Pru-I	6451	6497	LTR/Gypsy	d	0.8085	1.6	255
444148	444194	Gypsy-23_GR-I	814	861	LTR/Gypsy	d	0.8163	1.2	253
446534	446565	EnSpm-30_SBi	6562	6593	DNA/EnSpm/CACTA	c	0.8438	1	218
449923	449979	Copia-46_MN-I	2618	2670	LTR/Copia	d	0.7778	1.8333	241
451158	451267	Copia-75_BRa-I	91	212	LTR/Copia	d	0.7143	1.6667	251
453779	453809	SCL44_TAR	2256	2286	LTR/Copia	d	0.871	1.3333	214
454035	454067	Gypsy-37_AIp-I	6453	6485	LTR/Gypsy	c	0.8485	1.25	233
456402	456446	Copia-32_LU-I	1480	1519	LTR/Copia	c	0.8571	1.3333	244
459771	459825	HARB-N21_PaM	74	129	DNA/Harbinger	d	0.7679	1.2222	260
465262	465349	GYPSY3-I_MT	8059	8147	LTR/Gypsy	c	0.6932	1.5625	304
466164	466224	Copia-32_JC-LTR	563	623	LTR/Copia	c	0.7705	1.8333	233
466586	466651	Gypsy-51_GR-LTR	1218	1287	LTR/Gypsy	c	0.8	1.6667	210
468258	468331	EnSpm-1_STu	10978	11047	DNA/EnSpm/CACTA	c	0.7361	1.1538	255
468637	468750	Copia-69_SB-I	7140	7267	LTR/Copia	c	0.7155	1.4444	262
472606	472672	hAT-1_NN	336	403	DNA/hAT	c	0.75	2.2857	287
473167	473241	Gypsy-15_Sit-I	6228	6296	LTR/Gypsy	c	0.75	1.6667	247
477631	477711	Copia-22_ATr-I	1948	2026	LTR/Copia	d	0.7349	1.7778	218
488182	488247	LINE1-61_OS	1970	2033	NonLTR/L1	c	0.7538	1.8571	225
489985	490043	MuDR-N1_ZM	250	308	DNA/MuDR	c	0.7627	1.2727	314
490227	490272	EnSpm-1_STu	11655	11704	DNA/EnSpm/CACTA	c	0.8511	3	256
492982	493015	Helitron-1_BDi	9221	9254	DNA/Helitron	d	0.8824	4	248
495192	495264	Gypsy-18_BD-I	553	616	LTR/Gypsy	c	0.7313	1.25	208
497778	497835	RLG_scDEL_4_1-LTR	1309	1371	LTR/Gypsy	c	0.7869	1.5	239
500082	500197	Copia-6_EPa-I	3028	3145	LTR/Copia	c	0.7414	1.75	250
502650	503428	OGRE-I_PS	7308	8079	LTR/Gypsy	c	0.6993	1.8972	1918
503904	503961	Sadhu3-1	12	68	NonLTR/SINE	d	0.7586	1.7143	225
504768	504830	Copia-19_ATr-LTR	434	494	LTR/Copia	c	0.7097	1.4167	226
505136	505208	Copia-56_BRa-I	2296	2365	LTR/Copia	d	0.7222	1.5	258
506212	506283	Copia-60_ALY-I	972	1045	LTR/Copia	d	0.8133	7	274
510527	510583	Copia-16_PPe-I	2544	2601	LTR/Copia	d	0.7931	2.25	246
513315	513432	Gypsy-31_BRa-I	1057	1175	LTR/Gypsy	d	0.7983	1.4375	620
514509	514571	Gypsy-1_MN-I	4480	4542	LTR/Gypsy	d	0.6984	1.7273	229
514666	515048	Gret1_I	4484	4864	LTR/Gypsy	d	0.6475	1.8939	751
515066	515232	SCL111_TatV	4908	5082	LTR/Gypsy	d	0.6471	1.697	346
516042	516076	Gypsy-10_GR-I	1979	2013	LTR/Gypsy	d	0.8286	1	227
516777	516845	Copia-12_BD-I	1167	1240	LTR/Copia	d	0.7714	1.5	266
516998	517117	Helitron-N67_OS	2253	2372	DNA/Helitron	c	0.8017	1.6364	447
518194	518231	MuDR1_TD	50	85	DNA/MuDR	c	0.8649	2	229
519359	519397	Gypsy14-I_VC	41	78	LTR/Gypsy	d	0.7949	1	215
520092	520178	Chester-1	2529	2607	DNA/EnSpm/CACTA	d	0.7195	1.4615	236
521366	521400	Gypsy-23_VV-I	10585	10619	LTR/Gypsy	d	0.8571	2.5	228
523461	523547	L1-17_ATr	1342	1427	NonLTR/L1	c	0.7209	1.1875	269
525014	525112	GYPSHAN4_I_MT	660	748	LTR/Gypsy	d	0.7253	1.5	220
529434	529487	Caulimovirus-1_TC	4160	4213	IntegratedVirus/Caulimovirus	d	0.8	2	210
538692	538758	L1-6_GAr	3598	3664	NonLTR/L1	d	0.7313	1.8	264
538788	538836	hAT-1_ATr	254	298	DNA/hAT	d	0.7872	1.1429	217
539416	539498	Gypsy-45_MN-I	3300	3378	LTR/Gypsy	c	0.7317	2	245
539814	539849	Caulimovirus-2_NS	1808	1843	IntegratedVirus/Caulimovirus	d	0.8333	1.2	208
540856	540889	Copia-69_BRa-I	1316	1349	LTR/Copia	c	0.8529	1.6667	214
543573	543617	Copia-32_LU-I	1480	1519	LTR/Copia	c	0.8571	1.3333	244
546942	546996	HARB-N21_PaM	74	129	DNA/Harbinger	d	0.7679	1.2222	260
552433	552520	GYPSY3-I_MT	8059	8147	LTR/Gypsy	c	0.6932	1.5625	304
553335	553395	Copia-32_JC-LTR	563	623	LTR/Copia	c	0.7705	1.8333	233
555344	555380	Helitron-N1_PTr	2714	2750	DNA/Helitron	c	0.8378	1.5	214
555473	555517	Gypsy-45_BRa-LTR	30	72	LTR/Gypsy	d	0.8222	2	229
557073	557124	Gypsy-27_PAb-I	715	769	LTR/Gypsy	c	0.8333	3	257
557890	557937	HELITRON5	6057	6101	DNA/Helitron	c	0.8261	1.2	229
559360	559445	VvinDV_compAsc2	1068	1165	IntegratedVirus/Caulimovirus	d	0.7667	5.6667	211
560760	560816	MuDR-N206C_OS	6563	6620	DNA/MuDR	c	0.931	99	416
562188	562225	Helitron-N199B_OS	1237	1274	DNA/Helitron	d	0.8947	2	279
562761	562809	SCL15_Ogre	6872	6920	LTR/Gypsy	c	0.7551	1.3333	236
563820	563856	Gypsy-15_MN-I	3275	3311	LTR/Gypsy	d	0.8108	1	224
569359	569420	COPIA2-LTR_LC	1043	1109	LTR/Copia	d	0.7344	1.2727	221
570366	570412	Gypsy-115_GM-LTR	376	422	LTR/Gypsy	d	0.7872	1.4286	268
573553	573618	Gypsy-17_ATr-I	4054	4115	LTR/Gypsy	c	0.8125	2.5	293
574720	574767	Gypsy-10_RC-I	1295	1342	LTR/Gypsy	d	0.7917	2	232
579734	579830	SHALINE5_MT	5769	5869	NonLTR/L1	c	0.6907	1.5882	261
580464	580515	Gypsy-25_FV-I	3921	3976	LTR/Gypsy	c	0.7736	1.8333	210
582372	582433	Copia-58_NS-I	3060	3121	LTR/Copia	d	0.7937	2.2	297
584168	584198	Copia-7_TA-I	5461	5491	LTR/Copia	d	0.9032	1.5	229
586386	586461	Copia-18_BD-I	4393	4470	LTR/Copia	c	0.7532	1.6	292
586829	586901	hAT-3N1_ATr	1617	1697	DNA/hAT	c	0.7632	1.4444	226
587569	587592	MuDR-N206C_OS	1918	1941	DNA/MuDR	d	1	99	216
593307	593367	CAULIV-2_Mad	2893	2952	IntegratedVirus/Caulimovirus	d	0.7581	1.3333	234
597851	597893	HELITRON7_OS	9603	9647	DNA/Helitron	d	0.7955	1.6	220
600892	600963	Copia-57_GM-I	414	484	LTR/Copia	d	0.7671	2.1667	221
602667	602805	MuDR-N206C_OS	1463	1600	DNA/MuDR	c	0.9496	3	1092
603151	603183	HARB-1_OES	1845	1877	DNA/Harbinger	d	0.9091	99	234
603394	603445	Helitron-N141_OS	2438	2490	DNA/Helitron	c	0.7358	1.3	222
603490	603530	Helitron-N132_OS	2838	2878	DNA/Helitron	c	0.8049	1.1429	226
604280	604380	MuDR-N206C_OS	1045	1146	DNA/MuDR	c	0.902	1.5	721
605954	606045	EnSpm-1_STu	12141	12231	DNA/EnSpm/CACTA	d	0.8587	1.7143	567
612606	612657	Gypsy37-ZM_LTR	208	258	LTR/Gypsy	c	0.8269	3.5	248
612804	612855	Gypsy-20_ATr-LTR	2709	2754	LTR/Gypsy	d	0.8571	4	236
619800	619862	Copia-9_JC-I	3949	4011	LTR/Copia	c	0.7302	1.4167	260
625934	625977	EnSpm-37_SBi	3325	3368	DNA/EnSpm/CACTA	c	0.7727	1.1111	253
627476	627517	Copia-82_NS-LTR	176	215	LTR/Copia	d	0.8333	1.25	221
630001	630061	EnSpm-2_TD	3137	3193	DNA/EnSpm/CACTA	c	0.8103	1.6	209
634099	634167	L1-15_Mad	3146	3209	NonLTR/L1	d	0.7538	1.75	219
635860	636101	V1_I	835	1067	LTR/Gypsy	c	0.6681	1.4444	454
636205	636329	Gypsy-24_FV-I	870	992	LTR/Gypsy	d	0.6667	1.85	284
648805	648852	Gypsy-17_Sit-I	3706	3759	LTR/Gypsy	d	0.8	1.1429	248
649569	650416	SCL16_Ogre	8078	8934	LTR/Gypsy	d	0.653	1.9462	1125
650589	650668	Gypsy-48_GAr-I	8620	8699	LTR/Gypsy	d	0.6875	1.7857	251
652788	652822	INGA_HV_I	5797	5829	LTR/Copia	c	0.9412	99	242
652870	652926	Copia30-PTR_I	4031	4087	LTR/Copia	c	0.807	3.6667	295
655194	655282	MuDR-11B_GM	502	591	DNA/MuDR	c	0.6923	1.7143	214
655507	655596	Gypsy-20_ATr-LTR	2536	2619	LTR/Gypsy	d	0.7674	1.2	260
656420	656469	EnSpm-1_GAr	11721	11768	DNA/EnSpm/CACTA	c	0.8	1.6	221
657550	657634	MuDR-2_DaCa	6812	6891	DNA/MuDR	c	0.7073	1.8333	273
660589	660644	Copia20-VV_I	2455	2510	LTR/Copia	c	0.8214	2	285
660658	660724	Copia-38_GAr-I	2324	2388	LTR/Copia	c	0.7879	13	252
660739	661486	Copia-36_FV-I	2553	3316	LTR/Copia	d	0.6977	2.2043	1845
661499	661532	Gypsy-47_GAr-I	8604	8637	LTR/Gypsy	d	0.8529	1.25	241
661860	661903	Helitron-1_SBi	5932	5973	DNA/Helitron	c	0.814	1.4	231
662149	662204	tRNA-Tyr_OS	8	75	Multicopy_gene/tRNA	c	0.8246	1.6	256
663047	663083	LIMPET1	325	361	DNA/MuDR	d	0.8378	2	216
663366	663436	EnSpm-1_STu	11587	11648	DNA/EnSpm/CACTA	c	0.8615	1.2	378
664023	664070	TAM2_AM	3108	3153	Interspersed_Repeat	d	0.9167	2	307
665105	665171	EnSpm-1_STu	12017	12086	DNA/EnSpm/CACTA	d	0.8955	2.5	438
665602	665684	Copia-11_BD-I	1004	1080	LTR/Copia	c	0.75	1.5	242
665921	665977	Gypsy-17_AIp-I	2919	2971	LTR/Gypsy	d	0.8	1.6	247
667383	667449	EnSpm-1_STu	11742	11812	DNA/EnSpm/CACTA	d	0.75	1.75	236
673181	673275	SABRINA_HV	1152	1234	LTR/Gypsy	d	0.7294	1.4615	241
673520	673572	Copia-61_ST-LTR	171	221	LTR/Copia	c	0.7736	1.6667	211
680190	680223	Copia31-ZM_I	2881	2914	LTR/Copia	c	0.8824	2	231
680382	680450	Copia-13_ALY-I	2567	2640	LTR/Copia	c	0.7123	1.4167	212
682964	683025	Copia-51_NS-I	2559	2618	LTR/Copia	c	0.7213	1.6	216
684487	684560	Gypsy-4_AIp-I	6712	6790	LTR/Gypsy	c	0.7179	1.5	228
685500	685562	Copia-1_BD-I	3319	3386	LTR/Copia	c	0.7576	2.1667	221
688623	688676	Helitron-17_OS	1461	1517	DNA/Helitron	d	0.8148	2	246
690748	690807	Helitron-N139_OS	2333	2393	DNA/Helitron	c	0.7049	1.4167	222
696182	696306	Gypsy-27_MAc-I	2008	2144	LTR/Gypsy	d	0.8125	1.9091	628
697299	697424	MuDR-2_BRa	5650	5760	DNA/MuDR	d	0.7739	1.75	279
702015	702054	SZ-7_I	9678	9716	LTR/Gypsy	c	0.8	1.1667	200
702436	702545	Gypsy-7B_ATr-LTR	2411	2521	LTR/Gypsy	d	0.7333	1.8333	261
706095	706168	Gypsy-73_PTr-LTR	1789	1858	LTR/Gypsy	d	0.7222	1.4167	209
708041	708088	Copia-86_BRa-I	1945	1993	LTR/Copia	d	0.7959	2.25	238
708773	708812	Copia-35_Mad-I	2421	2462	LTR/Copia	c	0.8293	1.2	241
708963	709056	Gypsy-23_VV-I	151	239	LTR/Gypsy	c	0.6848	1.8571	237
709783	709842	Gypsy7-PTR_I	2384	2436	LTR/Gypsy	d	0.7679	1.25	222
710638	710675	Copia-16_MAc-I	28	64	LTR/Copia	d	0.8684	1	216
712063	712187	Copia-118_OS-I	2719	2830	LTR/Copia	c	0.9381	1.2	841
712702	712750	MuDR-N206C_OS	3806	3854	DNA/MuDR	c	0.8367	2.6667	288
715170	715219	LINE1-23_SBi	4998	5047	NonLTR/L1	c	0.74	1.625	215
716646	716759	VANDAL17	5626	5740	DNA/MuDR	c	0.7545	1.4167	293
721613	721645	SCL31_CRM	4478	4510	LTR/Gypsy	c	0.9091	1.5	253
723404	723447	Gypsy-193_ZM-I	1740	1788	LTR/Gypsy	c	0.8511	1.3333	237
723756	723810	MuDR-4_STu	2958	3008	DNA/MuDR	d	0.7692	1.5714	221
724314	724411	Copia-3_CP-LTR	7	98	LTR/Copia	c	0.7802	1.8571	233
727681	727728	Copia-2_MN-I	5551	5601	LTR/Copia	c	0.8163	1.75	216
727867	727923	Caulimovirus-1_RC	3167	3225	IntegratedVirus/Caulimovirus	c	0.7414	1.75	216
733964	734001	MuDR-41_OS	1448	1483	DNA/MuDR	d	0.8649	1.3333	213
735824	735895	Copia-21_ST-I	2579	2650	LTR/Copia	d	0.7222	1.5455	232
736414	736486	MuDR-N206C_OS	3135	3206	DNA/MuDR	c	0.9589	1	592
741173	741477	Copia-21_ECa-I	1692	1975	LTR/Copia	d	0.7372	1.8387	652
742337	742412	MuDR-N90_OS	206	273	DNA/MuDR	d	0.7429	1.4545	257
743988	744128	EnSpm-1_GAr	9926	10051	DNA/EnSpm/CACTA	d	0.8016	1.8333	546
747804	747857	Gypsy-20_GM-I	4233	4294	LTR/Gypsy	c	0.7895	1.2857	247
748359	748430	Copia-63_GM-I	1233	1303	LTR/Copia	d	0.7361	1.4545	218
750603	750665	Helitron-13_OS	8632	8694	DNA/Helitron	d	0.7656	2.6	216
750907	751011	Helitron-5_ALy	4872	4980	DNA/Helitron	d	0.7282	1.5714	246
754087	754161	LINE1B_MT	568	644	NonLTR/L1	c	0.7838	1.8333	254
757111	757164	MuDR-N206C_OS	5407	5460	DNA/MuDR	c	0.8889	1.5	387
758395	758482	Gypsy-71_NS-I	3520	3607	LTR/Gypsy	c	0.7614	4.2	351
760552	760591	Copia-8_PD-I	2374	2413	LTR/Copia	d	0.8293	1.25	207
761951	762047	Gypsy-118_GM-I	14393	14481	LTR/Gypsy	c	0.7391	1.5	251
764434	764489	L1-4_NN	3487	3544	NonLTR/L1	c	0.7719	3	235
766663	766710	Gypsy-10_RC-I	1295	1342	LTR/Gypsy	c	0.7917	2	231
769081	769131	Gypsy-16_Mad-I	74	121	LTR/Gypsy	c	0.78	1.2857	216
769616	769660	L1-25_ATr	3404	3446	NonLTR/L1	d	0.8409	2	253
769847	769926	GYPSY3-LTR_MT	1949	2025	LTR/Gypsy	d	0.7273	1.4167	207
772493	772556	Gypsy-24_FV-I	2210	2273	LTR/Gypsy	d	0.875	2.6667	417
779004	779048	Copia-19_PPe-I	2597	2644	LTR/Copia	d	0.8298	1	266
782763	782808	L1-13_ATr	3232	3278	NonLTR/L1	c	0.8298	3.5	258
783493	783545	MuDR-N2_VMa	433	489	DNA/MuDR	d	0.7857	1.2857	225
785168	785211	Copia-37_ATr-LTR	309	348	LTR/Copia	d	0.878	1.3333	238
785560	785598	Copia-30_NN-I	4443	4481	LTR/Copia	d	0.8974	4	286
785975	786045	SZ-64_LTR	129	196	LTR/Gypsy	c	0.7794	1.5714	237
790518	790590	Gypsy-12_ATr-LTR	3045	3121	LTR/Gypsy	c	0.7568	1.75	242
792286	792344	hAT-N4_SHS	125	182	DNA/hAT	c	0.7458	2	230
795794	795852	ATGP8I	380	435	LTR/Gypsy	c	0.7895	2.2	276
796828	797133	Gypsy-34_VV-I	5381	5682	LTR/Gypsy	c	0.6645	1.8913	502
797872	797933	Gypsy-20_Mad-I	3054	3107	LTR/Gypsy	d	0.7636	1.2	246
798900	798970	SCL16_Ogre	10229	10299	LTR/Gypsy	d	0.7324	1.9	267
798994	799038	EnSpm-1_STu	1907	1952	DNA/EnSpm/CACTA	c	0.8043	2	218
800217	800254	LINE1I_MT	738	775	NonLTR/L1	d	0.8421	2	228
800381	800465	Queenti_I	224	308	LTR/Copia	d	0.8235	2.1429	504
800476	800549	Copia26-PTR_LTR	66	127	LTR/Copia	c	0.7879	1.6667	232
803117	803182	Gypsy-30_GM-I	67	129	LTR/Gypsy	d	0.8182	3	238
803915	804019	Harbinger-3_VV	3282	3391	DNA/Harbinger	c	0.713	1.4706	215
807657	807723	Gypsy-48_GAr-LTR	2885	2948	LTR/Gypsy	c	0.7647	1	254
810547	810604	Gypsy2-PP_I	1612	1665	LTR/Gypsy	d	0.75	1.3333	219
811170	811219	L1-8_STu	2027	2076	NonLTR/L1	c	0.74	1.4444	240
811410	811453	HARB-1_DaCa	2297	2343	DNA/Harbinger	c	0.8	1.6	216
815392	815453	Helitron-N38_OS	618	683	DNA/Helitron	d	0.75	2	222
817466	817540	Helitron-N180_OS	1156	1233	DNA/Helitron	d	0.7308	1.5455	246
818166	818267	EnSpm-27_SBi	2660	2751	DNA/EnSpm/CACTA	d	0.7083	1.7692	230
818981	819053	Gypsy2-VV_I	3429	3496	LTR/Gypsy	d	0.7857	1.625	315
820287	820337	LjapAV	3926	3976	IntegratedVirus/Caulimovirus	c	0.7885	1.2857	225
824714	824820	L1-3B_ALy	5125	5230	NonLTR/L1	c	0.7451	1.2	295
833972	834046	Gypsy-78_PAb-I	4096	4172	LTR/Gypsy	d	0.7143	1.4167	205
836131	836221	PparV	3259	3351	IntegratedVirus/Caulimovirus	c	0.7222	1.25	224
836284	836347	SHACOP21_I_MT	2193	2264	LTR/Copia	d	0.7536	1.0909	207
836393	836471	Mariner-1_GM	3272	3350	DNA/Mariner	d	0.9367	2.5	626
837077	837140	Gypsy-228_OS-I	2243	2306	LTR/Gypsy	c	0.7879	1.6	243
837163	837275	Helitron-N100_OS	1153	1266	DNA/Helitron	c	0.7018	1.9412	359
D. spathacea
3	97	Helitron-N81_OS	1668	1756	DNA/Helitron	d	0.7363	1.6923	308
128	191	Gypsy-228_OS-I	2243	2306	LTR/Gypsy	d	0.7879	1.6	243
797	875	Mariner-1_GM	3272	3350	DNA/Mariner	c	0.9367	2.5	626
921	984	SHACOP21_I_MT	2193	2264	LTR/Copia	c	0.7536	1.0909	214
1047	1137	PparV	3259	3351	IntegratedVirus/Caulimovirus	d	0.7222	1.25	224
3224	3298	Gypsy-78_PAb-I	4096	4172	LTR/Gypsy	c	0.7143	1.4167	205
4689	4744	LINE1-38_SBi	6878	6934	NonLTR/L1	d	0.7544	1.7143	211
9865	9929	Copia-45_ST-I	957	1023	LTR/Copia	c	0.7969	1.5	244
11375	11510	Gypsy-9_FV-I	3702	3848	LTR/Gypsy	d	0.6929	1.5455	286
13055	13086	Copia-1_Mad-I	3121	3152	LTR/Copia	d	0.875	1	245
14764	14838	Gypsy-15_Sit-I	6228	6296	LTR/Gypsy	d	0.75	1.6667	247
15354	15399	Gypsy-40_Mad-I	3265	3310	LTR/Gypsy	d	0.7826	1.6667	209
16707	16746	Gypsy-197_OS-I	2095	2132	LTR/Gypsy	d	0.8718	1.5	200
20890	21277	Gypsy-14_NN-I	5698	6085	LTR/Gypsy	d	0.6466	1.9077	731
21836	21877	Copia-54_NS-I	520	561	LTR/Copia	d	0.7857	1.5	209
22031	22178	Gypsy-10_JC-I	3055	3222	LTR/Gypsy	d	0.7333	1.6364	483
23688	23739	EnSpm-14_ZM	11244	11295	DNA/EnSpm/CACTA	c	0.7925	1.5	240
24330	24384	L1-7_GAr	2939	2990	NonLTR/L1	c	0.7963	1.2857	270
25525	25617	hAT-N20_OS	598	691	DNA/hAT	c	0.6596	1.5789	239
26812	26852	L1-36_NN	6268	6309	NonLTR/L1	d	0.8095	1.4	226
28155	28185	MuDR1_ZM	7211	7241	DNA/MuDR	d	0.9375	99	214
30696	30725	Gypsy-13_Cia-I	4058	4088	LTR/Gypsy	d	0.9355	1	220
30817	30859	Copia-19_RC-I	1557	1599	LTR/Copia	d	0.8372	2.3333	231
32841	33071	Monkey_MA-I	4037	4278	LTR/Gypsy	d	0.691	1.8333	568
33142	33220	GYLES1_I	4256	4336	LTR/Gypsy	d	0.716	1.75	282
33379	33465	Gypsy-8_RC-I	4572	4662	LTR/Gypsy	d	0.6966	1.4706	290
33842	33883	Copia-13_RC-I	2967	3011	LTR/Copia	d	0.907	3	273
33937	33972	Mariner-3_SBi	1806	1842	DNA/Mariner	d	0.8378	1.25	211
34572	34638	REP-2_ATr	2306	2372	Interspersed_Repeat	c	0.7059	1.5	224
34674	34714	Gypsy-34_Mad-I	7345	7385	LTR/Gypsy	d	0.8049	1.3333	203
36657	36702	Gypsy-2_Mac-I	2503	2543	LTR/Gypsy	c	0.8372	1.25	219
38324	38802	MuDR-61_OS	2927	3403	DNA/MuDR	c	0.896	1.5769	3328
41641	41700	L1-8_AIp	641	699	NonLTR/L1	c	0.75	2.3333	237
42916	43004	L1-1_RC	75	161	NonLTR/L1	d	0.7701	2.2857	359
46407	46438	LINE1-1_ZM	2745	2776	NonLTR/L1	c	0.9375	2	252
46914	46961	EnSpm-1_ALy	4869	4922	DNA/EnSpm/CACTA	d	0.8	1.1429	227
50169	50222	Copia-58_GR-I	3733	3781	LTR/Copia	d	0.84	2.3333	267
50565	50636	EnSpm-1_TC	4742	4809	DNA/EnSpm/CACTA	d	0.7246	2	219
58142	58473	Gypsy-13_TC-I	8905	9241	LTR/Gypsy	d	0.6566	1.8421	665
58475	59346	Gypsy-47_GAr-I	9045	9897	LTR/Gypsy	d	0.7043	1.8793	2162
65757	65798	Copia-73_PT-LTR	237	279	LTR/Copia	d	0.8409	1	208
69513	69559	Helitron-N3B_OS	96	140	DNA/Helitron	c	0.7826	1.2857	213
69678	69730	L1-14_ATr	477	528	NonLTR/L1	c	0.7885	2.25	217
73640	73795	L1-5_PTr	3637	3800	NonLTR/L1	d	0.7547	2.5385	531
74334	74703	Gypsy-30_SB-I	6541	6919	LTR/Gypsy	c	0.6992	1.8	763
74808	75033	Gypsy-30_SB-I	6006	6234	LTR/Gypsy	c	0.6502	1.7949	340
76219	76302	Copia-4_ATr-I	731	813	LTR/Copia	c	0.7532	1.2308	260
76649	76718	LINE1-63_SBi	833	898	NonLTR/L1	c	0.7313	1.4167	241
76901	77446	L1-11_Mad	3723	4277	NonLTR/L1	c	0.6704	1.8667	635
78042	78078	L1-1_GR	2367	2405	NonLTR/L1	c	0.8421	1.25	221
78174	78216	MuDR-17_SBi	3302	3345	DNA/MuDR	c	0.8636	1.6667	274
79133	79182	Copia-45_RC-LTR	262	314	LTR/Copia	d	0.7885	1.5	233
84917	84974	EnSpm-2_ALy	6955	7008	DNA/EnSpm/CACTA	c	0.7857	1.5	210
86018	86075	Gypsy-14_JC-I	1306	1365	LTR/Gypsy	c	0.7797	1.4286	216
89285	89350	COPIA4_I_MT	6028	6098	LTR/Copia	c	0.7826	1.5714	268
89967	90023	Gypsy-40_MN-I	3110	3175	LTR/Gypsy	d	0.7931	1.125	210
92979	93034	Gypsy3-VV_I	3071	3124	LTR/Gypsy	c	0.7857	3.3333	233
93662	93771	Gypsy-13_ATr-I	5050	5159	LTR/Gypsy	c	0.8182	2.8571	568
93844	93895	COPIA4_I_MT	3617	3667	LTR/Copia	c	0.8269	1.6	288
95344	95383	MuDR-N206C_OS	5719	5757	DNA/MuDR	d	0.95	99	299
96268	96600	Copia-18_BD-I	4451	4769	LTR/Copia	d	0.7019	1.5	978
97011	97053	Gypsy-167_ZM-I	4202	4247	LTR/Gypsy	c	0.8222	1.5	217
97746	97798	MuDR-N206C_OS	3994	4046	DNA/MuDR	c	0.9811	1	461
99245	99349	MuDR-N206C_OS	4694	4796	DNA/MuDR	c	0.8942	3	670
99574	99637	MuDR-N206C_OS	5797	5866	DNA/MuDR	d	0.7692	1.1818	283
101965	102005	Copia-14_MN-I	2677	2718	LTR/Copia	d	0.8605	3	231
102369	102437	MuDR-N206C_OS	5666	5734	DNA/MuDR	c	0.9275	2.5	520
102797	102840	EnSpm-1_STu	12187	12230	DNA/EnSpm/CACTA	d	0.8182	2	242
107924	107980	Copia-30_TC-I	4592	4646	LTR/Copia	c	0.807	1.6	222
112195	112311	Gypsy-22_GR-I	2195	2310	LTR/Gypsy	c	0.7193	1.7857	257
116638	116690	MuDR-N2_VMa	433	489	DNA/MuDR	d	0.7857	1.2857	225
117636	117706	MuDR-N206C_OS	833	903	DNA/MuDR	c	0.9296	1.6667	546
119178	119419	Gypsy9-VV_I	634	897	LTR/Gypsy	c	0.68	2.5556	467
121549	121586	EnSpm-4_HV	5303	5339	DNA/EnSpm/CACTA	c	0.8684	2	225
122449	122491	Gypsy-5_OS-I	1392	1434	LTR/Gypsy	d	0.8182	1.5	224
125609	125650	Gypsy-12_Mac-I	6750	6789	LTR/Gypsy	c	0.8095	1	201
127144	127190	Gypsy-7_MN-I	885	932	LTR/Gypsy	c	0.7917	1.5	237
127443	127504	SCL214_Galadriel	1142	1209	LTR/Gypsy	c	0.7846	1.375	273
128728	128782	Gypsy-2_JC-I	2050	2108	LTR/Gypsy	d	0.7679	2	237
128814	129047	Gypsy-16_TC-I	1808	2052	LTR/Gypsy	c	0.6597	1.5652	506
129363	129427	MuDR-N206C_OS	1986	2054	DNA/MuDR	c	0.9091	2	433
132435	132519	Copia-44_ATr-I	4290	4375	LTR/Copia	d	0.814	3	438
134389	134486	Copia-53_NS-I	4381	4479	LTR/Copia	d	0.7778	1.9091	463
134893	134951	RLG_scDEL_2_1-I	1758	1813	LTR/Gypsy	d	0.7414	1.3	238
145569	145660	EnSpm-1_STu	12141	12231	DNA/EnSpm/CACTA	d	0.8587	1.7143	567
147046	147100	hAT-19B_OS	3771	3828	DNA/hAT	c	0.7544	1.2	244
147384	147519	L1-2_TC	319	447	NonLTR/L1	c	0.6894	1.4348	291
147684	147815	Gypsy-11_JC-I	3506	3642	LTR/Gypsy	c	0.6767	1.5909	227
151976	152020	Copia-19_PPe-I	2597	2644	LTR/Copia	d	0.8298	1	266
156857	156911	L1-19_ATr	3523	3576	NonLTR/L1	c	0.7455	1.5	204
158605	158701	Copia-34_BRa-I	1982	2067	LTR/Copia	c	0.7191	1.6923	237
159040	159127	Copia-51_NS-I	3390	3475	LTR/Copia	d	0.7011	1.375	237
160030	160271	V1_I	835	1067	LTR/Gypsy	c	0.6681	1.4444	454
160375	160499	Gypsy-24_FV-I	870	992	LTR/Gypsy	d	0.6587	1.9	261
168076	168112	LINE1-64_OS	1614	1651	NonLTR/L1	c	0.8684	4	219
173150	173210	CAULIV-2_Mad	2893	2952	IntegratedVirus/Caulimovirus	d	0.7581	1.3333	234
176950	176992	HELITRON7_OS	9603	9647	DNA/Helitron	d	0.7955	1.6	220
180005	180076	Copia-57_GM-I	414	484	LTR/Copia	d	0.7671	2.1667	221
181775	181913	MuDR-N206C_OS	1463	1600	DNA/MuDR	c	0.9496	3	1092
182259	182291	HARB-1_OES	1845	1877	DNA/Harbinger	d	0.9091	99	234
182502	182553	Helitron-N141_OS	2438	2490	DNA/Helitron	c	0.7358	1.3	222
182598	182638	Helitron-N132_OS	2838	2878	DNA/Helitron	c	0.8049	1.1429	226
183388	183488	MuDR-N206C_OS	1045	1146	DNA/MuDR	c	0.902	1.5	721
189372	189434	Gypsy-40_Mad-I	2853	2915	LTR/Gypsy	d	0.8	1.4286	242
190794	190844	Copia-84_MN-I	5039	5095	LTR/Copia	c	0.8113	1.1667	249
198533	198590	Gypsy-122_GM-I	2621	2675	LTR/Gypsy	d	0.7368	1.4444	221
202209	202258	MuDR-N206C_OS	2478	2527	DNA/MuDR	c	0.92	1	398
202304	202394	Copia2-PTR_LTR	325	408	LTR/Copia	c	0.7471	1.8	262
203855	203989	Gypsy2-VV_I	634	774	LTR/Gypsy	c	0.708	1.9474	430
208023	208136	VANDAL17	5626	5740	DNA/MuDR	d	0.7545	1.4167	292
209559	209608	LINE1-23_SBi	4998	5047	NonLTR/L1	d	0.74	1.625	215
212018	212066	MuDR-N206C_OS	3806	3854	DNA/MuDR	d	0.8367	2.6667	288
212581	212705	Copia-118_OS-I	2719	2830	LTR/Copia	d	0.9381	1.2	841
217835	217938	Copia23-VV_I	1756	1857	LTR/Copia	d	0.7184	1.8571	310
218168	218219	LINE1-25_SBi	3794	3844	NonLTR/L1	d	0.75	1.3333	230
222663	223001	Helitron-N199B OS	1036	1367	DNA/Helitron	d	0.8697	1.4348	2078
223260	223297	hAT-5_GM	987	1024	DNA/hAT	d	0.8421	1.5	226
223419	223506	MuDR-N206C_OS	4047	4138	DNA/MuDR	d	0.9438	2	680
224347	224384	ATCOPIA53_I	66	99	LTR/Copia	d	0.9167	1	223
224766	224819	SCL52_Tork	4218	4269	LTR/Copia	d	0.7547	1.5	234
226323	226377	MuDR-N206C_OS	4508	4562	DNA/MuDR	c	0.9091	5	390
227206	227240	Gypsy-57_PAb-I	4872	4907	LTR/Gypsy	c	0.8889	1	246
231709	231758	L1-7_GAr	1548	1599	NonLTR/L1	c	0.7647	1.5714	236
231824	231881	MuDR-5_ATr	1916	1972	DNA/MuDR	c	0.7241	1.5	206
232563	232637	Helitron-1_BDi	9319	9400	DNA/Helitron	c	0.859	2	458
234503	234960	Copia2-SB_I	1773	2251	LTR/Copia	c	0.6696	2.0635	704
235083	235110	Copia-62_Mad-I	1311	1338	LTR/Copia	c	0.9286	2	213
236190	236606	L1-1_CPa	3743	4181	NonLTR/L1	c	0.6548	1.8714	755
240329	240403	Gypsy-176_ZM-I	1333	1407	LTR/Gypsy	c	0.7534	1.875	229
240770	240803	EnSpm-6_ALy	293	325	DNA/EnSpm/CACTA	d	0.8824	1.5	212
243453	243511	LINE1-2_SBi	4763	4821	NonLTR/L1	d	0.7288	2	224
244289	244357	L1-15_Mad	3146	3209	NonLTR/L1	c	0.7538	1.75	219
247182	247224	Gypsy-51_SB-I	3569	3611	LTR/Gypsy	c	0.814	1.6	247
251184	251245	Gypsy-33_ST-I	3646	3701	LTR/Gypsy	d	0.7966	1.1429	257
251932	251985	Copia-84_Mad-I	2515	2572	LTR/Copia	d	0.7455	1.3	235
253594	253639	Copia-7_TC-I	6494	6539	LTR/Copia	d	0.8085	1.75	214
254140	254444	Copia-21_ECa-I	1692	1975	LTR/Copia	d	0.7372	1.8387	652
255306	255381	MuDR-N90_OS	206	273	DNA/MuDR	d	0.7429	1.4545	257
256957	257097	EnSpm-1_GAr	9926	10051	DNA/EnSpm/CACTA	d	0.8016	1.8333	546
262641	262705	Gypsy-51_GM-I	3060	3119	LTR/Gypsy	d	0.7778	1.6667	225
264165	264254	Gypsy7-VV_I	4504	4600	LTR/Gypsy	d	0.7363	1.6364	226
267841	267872	ATCOPIA17I	1935	1966	LTR/Copia	d	0.9062	3	214
268759	268844	Gypsy-14_ATr-I	7314	7399	LTR/Gypsy	d	0.7011	2	251
272432	272495	Gypsy-162_OS-I	226	286	LTR/Gypsy	c	0.7742	1.3333	296
279785	279836	Gypsy-25_FV-I	3921	3976	LTR/Gypsy	d	0.7736	1.8333	210
280470	280566	SHALINE5_MT	5769	5869	NonLTR/L1	d	0.6907	1.5882	260
280894	280939	Gypsy-2_FV-I	473	515	LTR/Gypsy	d	0.8261	1.25	208
281431	281481	Gypsy-3C_OS-I	1375	1427	LTR/Gypsy	d	0.7692	1.1111	252
282107	282167	Copia-18_PAb-I	2300	2359	LTR/Copia	d	0.7541	1.625	227
284241	284289	HELITRON3	12048	12096	DNA/Helitron	d	0.7551	1.7143	214
284903	284960	Copia-61_ST-LTR	169	221	LTR/Copia	d	0.8036	1.6	229
286360	286401	Gypsy11-I_VC	3196	3240	LTR/Gypsy	c	0.8409	1.6667	221
287908	287960	SHALINE6_MT	2675	2727	NonLTR/L1	d	0.717	1.3636	224
290018	290104	Copia15-VV_I	1458	1542	LTR/Copia	d	0.7326	1.7	201
295690	295736	Gypsy-26_OS-I	10387	10433	LTR/Gypsy	d	0.7447	1.5	201
297869	297930	Copia-26_PX-LTR	29	93	LTR/Copia	c	0.7656	1.7143	217
298810	298909	Gypsy-30_GAr-I	902	1000	LTR/Gypsy	d	0.7204	1.2353	251
299701	299754	MUTRIM1	1933	1988	DNA/MuDR	d	0.75	1.375	200
305510	305545	Copia-2_Cia-I	49	86	LTR/Copia	d	0.8649	1.3333	223
307699	307758	Gypsy-2_BD-I	6062	6118	LTR/Gypsy	c	0.7966	1.6	236
308518	308596	Helitron-N3_ZM	2693	2784	DNA/Helitron	c	0.7816	1.2857	247
310140	310272	L1-3_NN	3744	3864	NonLTR/L1	c	0.7097	1.35	285
312828	312875	MuDR-2_FV	6	56	DNA/MuDR	d	0.8367	2	222
316702	316769	Caulimovirus-6_Atr	7885	7953	IntegratedVirus/Caulimovirus	d	0.743	1.75	218
317074	317114	Gypsy-29_ST-I	3495	3535	LTR/Gypsy	d	0.8537	3	251
319087	319177	Copia-39_Sit-I	962	1048	LTR/Copia	d	0.7333	1.5833	315
322992	323045	MuDR-N206C_OS	5407	5460	DNA/MuDR	c	0.8889	1.5	387
324749	324793	Copia-19_PTri-I	3535	3579	LTR/Copia	d	0.7826	1	202
326514	326688	Copia-22_GAr-I	3525	3700	LTR/Copia	d	0.7102	1.5862	547
328687	328792	GYLES1_I	392	507	LTR/Gypsy	c	0.7757	1.7778	328
329530	329681	Copia-94_GM-I	1879	2044	LTR/Copia	c	0.7161	2.05	481
333156	333198	MuDR-1_BDi	3212	3254	DNA/MuDR	d	0.7907	2.25	210
339847	339940	Gypsy-34_VV-I	7686	7766	LTR/Gypsy	c	0.7108	1.4	236
340654	340709	Gypsy-25_MN-LTR	303	360	LTR/Gypsy	c	0.8036	1.3333	217
344274	344361	GYPSY3-I_MT	8059	8147	LTR/Gypsy	c	0.6932	1.5625	304
345086	345289	Copia-37_Pru-I	3950	4151	LTR/Copia	c	0.6734	2	331
347185	347221	Helitron-N1_PTr	2714	2750	DNA/Helitron	c	0.8378	1.5	214
347944	348001	HARB7_ZM	2546	2601	DNA/Harbinger	c	0.807	1.1667	239
353695	353758	Gypsy-24_FV-I	2210	2273	LTR/Gypsy	c	0.875	2.6667	417
362526	362562	Gypsy-15_MN-I	3275	3311	LTR/Gypsy	c	0.8108	1	224
363573	363621	SCL15_Ogre	6872	6920	LTR/Gypsy	d	0.7551	1.3333	232
366148	366257	Copia-75_BRa-I	91	212	LTR/Copia	c	0.7143	1.6667	251
367436	367492	Copia-46_MN-I	2618	2670	LTR/Copia	c	0.7778	1.8333	241
370843	370874	EnSpm-30_SBi	6562	6593	DNA/EnSpm/CACTA	d	0.8438	1	218
371513	371598	Helitron-N73_OS	208	290	DNA/Helitron	c	0.7262	1.5833	251
372360	372397	Copia-27_AIp-LTR	124	160	LTR/Copia	d	0.8421	1.25	210
372845	372878	Helitron-12_OS	3386	3419	DNA/Helitron	d	0.8529	1.6667	229
375095	375160	Copia-6_PX-I	4083	4144	LTR/Copia	c	0.7812	1.7143	286
376544	376578	Copia-104_SB-I	1187	1221	LTR/Copia	c	0.8286	1.5	212
376798	377432	Copia-33_RC-I	3293	3920	LTR/Copia	d	0.7287	2.1594	1874
378196	378257	Helitron-N38_OS	618	683	DNA/Helitron	c	0.75	2	222
384491	384597	L1-3B_ALy	5125	5230	NonLTR/L1	d	0.7451	1.2	295
388950	389000	LjapAV	3926	3976	IntegratedVirus/Caulimovirus	d	0.7885	1.2857	225
390234	390306	Gypsy2-VV_I	3429	3496	LTR/Gypsy	c	0.7857	1.625	315
391745	391819	Helitron-N180_OS	1156	1233	DNA/Helitron	c	0.7308	1.5455	246
393130	393193	MuDR-N206C_OS	5797	5866	DNA/MuDR	c	0.7692	1.1818	283
393418	393522	MuDR-N206C_OS	4694	4796	DNA/MuDR	d	0.8942	3	670
394969	395021	MuDR-N206C_OS	3994	4046	DNA/MuDR	d	0.9811	1	461
395714	395756	Gypsy-167_ZM-I	4202	4247	LTR/Gypsy	d	0.8222	1.5	217
396167	396499	Copia-18_BD-I	4451	4769	LTR/Copia	c	0.7019	1.5	978
397384	397423	MuDR-N206C_OS	5719	5757	DNA/MuDR	c	0.95	99	299
398872	398923	COPIA4_I_MT	3617	3667	LTR/Copia	d	0.8269	1.6	288
398996	399105	Gypsy-13_ATr-I	5050	5159	LTR/Gypsy	d	0.8182	2.8571	568
399733	399788	Gypsy3-VV_I	3071	3124	LTR/Gypsy	d	0.7857	3.3333	233
404442	404485	MuDR-80_OS	2750	2793	DNA/MuDR	c	0.75	1.1	221
406018	406117	L1-10_NS	4096	4187	NonLTR/L1	c	0.6842	1.8	230
406158	406214	MuDR-N206C_OS	5665	5721	DNA/MuDR	d	0.807	2.75	294
407160	407232	Gypsy-18_BD-I	553	616	LTR/Gypsy	d	0.7313	1.25	208
412164	412222	MuDR-N1_ZM	937	995	DNA/MuDR	c	0.7627	1.2727	314
413783	413833	Gypsy-8_ECa-I	564	608	LTR/Gypsy	c	0.8085	1.1667	233
413972	414037	LINE1-61_OS	1970	2033	NonLTR/L1	d	0.7538	1.8571	225
416451	416563	MuDR-2_BV	1027	1136	DNA/MuDR	d	0.7182	1.6	270
419014	419123	Gypsy-7B_ATr-LTR	2411	2521	LTR/Gypsy	c	0.7333	1.8333	261
424336	424377	Copia-82_NS-LTR	176	215	LTR/Copia	d	0.8333	1.25	221
425544	425609	MuDR-8_OS	14456	14515	DNA/MuDR	d	0.7937	1.5	228
428632	428690	Gypsy-1_BRa-I	860	911	LTR/Gypsy	d	0.8	1.3333	247
432677	432709	SCL31_CRM	4478	4510	LTR/Gypsy	c	0.8788	1.3333	239
434552	434600	Copia-92_ALY-I	3705	3750	LTR/Copia	d	0.8085	2	205
437480	437535	SHALINE10_MT	2310	2365	NonLTR/L1	d	0.8036	1.375	327
437801	437855	MuDR-N206C_OS	6564	6620	DNA/MuDR	c	0.8421	3.5	296
440529	440588	Helitron-N139_OS	2333	2393	DNA/Helitron	c	0.7049	1.4167	222
442144	442206	Copia-19_ATr-LTR	434	494	LTR/Copia	c	0.7097	1.4167	226
442504	442576	Copia-56_BRa-I	2296	2365	LTR/Copia	d	0.7222	1.5	258
443580	443651	Copia-60_ALY-I	972	1045	LTR/Copia	d	0.8133	7	274
449279	449324	Copia-28_GR-I	2883	2928	LTR/Copia	c	0.8478	1.75	290
450588	450618	SCL44_TAR	2256	2286	LTR/Copia	d	0.871	1.3333	214
450844	450876	Gypsy-37_AIp-I	6453	6485	LTR/Gypsy	c	0.8485	1.25	233
452468	452543	L1-18_NN	2456	2526	NonLTR/L1	c	0.7432	1.7778	260
453532	453576	Copia-32_LU-I	1480	1519	LTR/Copia	c	0.8571	1.3333	244
456737	456780	Copia-58_PPe-I	2311	2350	LTR/Copia	c	0.8333	1.25	220
457093	457156	ATCOPIA66_I	2457	2521	LTR/Copia	d	0.7231	1.8889	216
460802	460893	L1-3_SBi	4749	4838	NonLTR/L1	d	0.764	2	242
461309	461368	Copia-29_MAc-I	3519	3574	LTR/Copia	d	0.7368	1.5556	210
462393	462442	EnSpm-1_GAr	11721	11768	DNA/EnSpm/CACTA	c	0.8	1.6	221
464704	464751	Gypsy-17_Sit-I	3706	3759	LTR/Gypsy	d	0.8	1.1429	248
466824	466925	Gypsy-32_BRa-I	4364	4465	LTR/Gypsy	d	0.6796	1.5789	303
467539	467571	Copia-3_SMo-I	2327	2359	LTR/Copia	c	0.8485	1.25	214
468188	468218	Copia-33_TC-I	1020	1050	LTR/Copia	d	0.871	1.3333	207
469002	469096	LINE1-72_OS	4977	5069	NonLTR/L1	d	0.7553	1.7778	274
470622	470679	Gypsy-37_PAb-I	2588	2648	LTR/Gypsy	d	0.7759	1.5714	231
470812	470956	Gypsy-5_OS-LTR	2215	2339	LTR/Gypsy	d	0.6899	1.2692	285
474758	474814	Helitron-N144_OS	1056	1114	DNA/Helitron	c	0.7458	1.625	229
476227	476337	ATCOPIA65_I	724	826	LTR/Copia	c	0.7248	1.25	275
480383	480469	Gypsy-1B_NS-I	651	733	LTR/Gypsy	d	0.7059	1.8333	205
486630	486689	SCL16_Ogre	417	473	LTR/Gypsy	c	0.7119	1.3636	209
487100	487168	Gypsy-43_GAr-I	10200	10272	LTR/Gypsy	c	0.7714	2	222
487231	487293	Copia-19_ATr-LTR	434	494	LTR/Copia	d	0.7097	1.4167	226
488101	488158	Sadhu3-1	12	68	NonLTR/SINE	c	0.7759	1.6667	225
488639	489417	OGRE-I_PS	7308	8079	LTR/Gypsy	d	0.6993	1.8972	1918
489441	489630	Gypsy-72_NS-I	7820	8007	LTR/Gypsy	d	0.6684	1.8333	381
491304	491377	Ogre-PT3_I	10470	10547	LTR/Gypsy	c	0.6974	1.5	248
491881	491996	Copia-6_EPa-I	3028	3145	LTR/Copia	d	0.7414	1.75	250
494254	494311	RLG_scDEL_4_1-LTR	1309	1371	LTR/Gypsy	d	0.787	1.5	239
497401	497447	Gypsy-115_GM-LTR	376	422	LTR/Gypsy	c	0.7872	1.4286	268
498381	498442	COPIA2-LTR_LC	1043	1109	LTR/Copia	c	0.7344	1.2727	221
498979	499034	Gypsy-25_MN-LTR	145	200	LTR/Gypsy	d	0.75	1.75	242
501373	501424	Gypsy37-ZM_LTR	208	258	LTR/Gypsy	c	0.8269	3.5	248
501571	501622	Gypsy-20_ATr-LTR	2709	2754	LTR/Gypsy	d	0.8571	4	236
504894	504935	L1-15_ALy	2234	2272	NonLTR/L1	c	0.825	1.2	228
507429	507488	EnSpm-29_OS	2593	2650	DNA/EnSpm/CACTA	d	0.7833	3.3333	218
510524	510568	TNT1_LTR	191	238	LTR/Copia	d	0.766	1	200
511622	511679	Gypsy20-VV_I	9100	9153	LTR/Gypsy	c	0.7857	1.6667	250
519255	519321	EnSpm-1_STu	11742	11812	DNA/EnSpm/CACTA	c	0.75	1.75	236
520711	520767	Gypsy-17_AIp-I	2919	2971	LTR/Gypsy	c	0.8	1.6	247
521004	521086	Copia-11_BD-I	1004	1080	LTR/Copia	d	0.75	1.5	242
521500	521554	EnSpm-1_STu	12027	12086	DNA/EnSpm/CACTA	c	0.8929	1.6667	391
522298	522398	Gypsy-25_NTo-LTR	305	412	LTR/Gypsy	d	0.7048	1.8571	210
522598	522645	TAM2_AM	3108	3153	Interspersed_Repeat	c	0.9167	2	307
523217	523287	EnSpm-1_STu	11587	11648	DNA/EnSpm/CACTA	d	0.8769	1.25	393
523570	523606	LIMPET1	325	361	DNA/MuDR	c	0.8378	2	216
524431	524486	tRNA-Tyr_OS	8	75	Multicopy_gene/tRNA	d	0.8246	1.6	256
524732	524775	Helitron-1_SBi	5932	5973	DNA/Helitron	d	0.814	1.4	231
525109	525142	Gypsy-47_GAr-I	8604	8637	LTR/Gypsy	c	0.8529	1.25	241
525155	525906	Copia-36_FV-I	2553	3316	LTR/Copia	c	0.6931	2.134	1770
525921	525987	Copia-38_GAr-I	2324	2388	LTR/Copia	d	0.7879	13	252
526001	526056	Copia20-VV_I	2455	2510	LTR/Copia	d	0.8214	2	285
528866	528939	SHACOP23_I_MT	1339	1411	LTR/Copia	d	0.7733	3	229
529000	529094	Gypsy-8_Mac-I	296	398	LTR/Gypsy	c	0.7071	1.6429	203
534385	534417	Gypsy-10_ALY-I	3030	3068	LTR/Gypsy	d	0.8824	1	209
534438	534527	Gypsy-198_ZM-I	1570	1659	LTR/Gypsy	d	0.6667	1.5	288
535810	535860	Copia-14_AIp-I	1086	1136	LTR/Copia	c	0.8462	2	301
536484	536531	GYVIT1_I	8231	8278	LTR/Gypsy	d	0.7917	5	227
536702	537152	Copia-11_LSa-I	3012	3454	LTR/Copia	d	0.7205	2.5814	1242
538434	538502	DNA9-46_OS	888	950	DNA	d	0.7576	1.625	211
543256	543314	Gypsy-14_SMo-I	7295	7357	LTR/Gypsy	d	0.7705	1.5714	242
550230	550355	MuDR-2_BRa	5650	5760	DNA/MuDR	c	0.7739	1.75	279
551729	551771	Copia-20_RC-I	88	130	LTR/Copia	d	0.8837	1.6667	288
555685	555708	MuDR-N206C_OS	1918	1941	DNA/MuDR	c	1	99	216
556385	556457	hAT-3N1_ATr	1617	1697	DNA/hAT	d	0.7632	1.4444	226
556916	556985	Gypsy-71_NS-I	4272	4349	LTR/Gypsy	d	0.7361	1.4545	245
558773	558818	Copia-6_PD-I	1469	1515	LTR/Copia	c	0.766	1.6667	207
562815	562875	tRNA-Asn_OS	6	68	Multicopy_gene/tRNA	d	0.7581	2.3333	255
563607	563674	tRNA-SerCGA_OS	8	74	Multicopy_gene/tRNA	d	0.7794	1.75	340
569187	569238	Copia-14_PAb-I	205	254	LTR/Copia	c	0.7843	1.6667	225
569830	569896	Copia-3_PAb-I	812	876	LTR/Copia	c	0.7612	1.7143	214
570785	570840	Copia-56_BRa-I	109	168	LTR/Copia	c	0.7931	3.3333	239
570937	571132	L1-7_ATr	5045	5244	NonLTR/L1	c	0.6633	1.8125	364
574968	575033	Copia-3_CP-LTR	42	98	LTR/Copia	d	0.8033	1.3333	224
575198	575231	Helitron-2_VCa	9009	9042	DNA/Helitron	c	0.8824	2	224
575237	575277	VvinAV_sc2	4051	4092	IntegratedVirus/Caulimovirus	d	0.8095	1.4	217
578338	578562	Gypsy-19_NN-I	5937	6164	LTR/Gypsy	c	0.6607	1.8421	458
579090	579146	Gypsy-6_GR-I	2311	2368	LTR/Gypsy	c	0.7759	1.5714	240
579569	579636	MuDR-N206C_OS	3148	3210	DNA/MuDR	c	0.7846	3	258
581315	581370	tRNA-Tyr_OS	8	75	Multicopy_gene/tRNA	d	0.8246	1.6	256
582576	582607	AtrichBV_sc1	7277	7308	IntegratedVirus/Caulimovirus	c	0.8438	1	208
583915	583977	Copia-17_CP-I	796	857	LTR/Copia	d	0.7419	1.5556	200
586546	586614	hAT-10_VV	2375	2450	DNA/hAT	d	0.7222	1.5455	224
587415	587558	Gypsy-45_GAr-I	3612	3755	LTR/Gypsy	d	0.6736	1.875	399
596209	596308	Copia-130_BRa-I	3856	3946	LTR/Copia	d	0.7419	1.6364	257
597380	597552	Copia-89_ZM-I	2036	2209	LTR/Copia	d	0.686	1.6667	362
597812	597855	Gypsy-13_GR-I	64	108	LTR/Gypsy	d	0.8	1.6	222
598886	598920	Copia-7_Mac-I	3744	3782	LTR/Copia	d	0.8889	1.5	226
601061	601098	Copia-23_OS-I	7935	7971	LTR/Copia	c	0.8158	1	235
602492	602536	Gypsy-127_OS-I	1268	1313	LTR/Gypsy	c	0.8511	1.5	225
604154	604184	HARB-11_OS	936	966	DNA/Harbinger	d	0.871	1.3333	213
604846	604893	Copia-80_MN-I	4407	4454	LTR/Copia	d	0.8125	1.8	280
609576	609618	Copia-20_RC-I	88	130	LTR/Copia	d	0.8837	1.6667	288

## Sheet: Table S5
Table S5 Tandem repeats identified in the mitochondrial and chloroplast genomes of two Dolichandrone species
DC mt	NO	Start	End	Repeat unit size (bp)	Repeat unit number	Consensus size	Percent matches	Percent Indels	Score	Sequence of repeat unit	Sequence of complete repeat
	1	3275	3317	22	1.9	23	85	4	61	AGAGAAAGAAAAAGAGAAGAATG	TCGAAATTCTAGAGAAAGAAAAAGAAAGAATGAGAGAAAGGAGAAGAGAAGAAGAGCTGCGAC
	2	26647	26682	18	1.9	19	88	5	56	TAGGTTTGGTTACAGGAAT	GTTAAAGTAGTAGGTTTGGTTACAGGAATTAGG-TTGGTTATAGGAAATAGTCTCTA
	3	87784	87809	13	2	13	100	0	52	TATATATAGTTAG	ATCATTATCTTATATATAGTTAGTATATATAGTTAGACGATGGCGC
	4	238218	238242	9	2.8	9	100	0	50	AGAAGAGGA	AACGGGTTCCAGAAGAGGAAGAAGAGGAAGAAGAGAAAAGGTCCC
	5	444915	444964	21	2.4	21	79	0	55	ACCAGTTTTGACCAGAGAATA	GGAGAGAGTCACCAGTTTTGACCAGAGAATAACCAGTATTGAGCGGAGAATCACCTGTTTGGGATGGAAG
	6	456786	456821	18	2	18	88	0	54	TCTTCTGTCTCTCTTTTT	TCGACGCCTCTCTTCTGTCTCTCTTTTTTCTTCTTTCTGTCTTTTTAGTGGACCTG
	7	476062	476097	18	2	18	88	0	54	TATGCGATATCTTTATTC	GTAGCAATGGTATGCGCTATCTTTATTC TATGCGATTTCTTTATTCAACTCCTGCC
	8	543957	543992	18	2	18	88	0	54	TCTTCTGTCTCTCTTTTT	TCGACGCCTCTCTTCTGTCTCTCTTTTTTCTTCTTTCTGTCTTTTTAGTGGACCTG
	9	559377	559423	24	2	24	83	8	60	AAGAAATGAACACAACAAGAAGAA	AAGATAATCGAAGAAATGAACACAAGAAGAAGAAAAGAAATAACAACAACAATAAGA TCTATAAAGG
	10	582545	582584	16	2.6	16	88	7	57	GAAAGCAGTGCGTGCA	CTATTTTGCGGAAAGCCGTGGTGCGAAAGCAGTGCGTGCAGAAAGCAGTGATTCATGGGA
	11	663520	663556	18	2	19	89	5	58	CTAGTAGGTAGCGACAAGA	AGGGATTTTTCTAGTAGGTAGCGACAAGACTAGTAGTATCGACAAGAGGCTACATCA
	12	726978	727015	18	2.1	18	90	0	58	CTCTATCTTTAGCCGAAA	TCTTCCACTCCTCTATCTTTAGCCGAAACTCTATCTTTGGCTGAAA CTTCTTCCTCGC
	13	758161	758200	21	1.9	21	89	0	62	CTCAGCCGAAAGAGAAACTTT	CGACCAAAGGCTCAGCCGAAAGAGAAACTTTCTCAGTCGAAGGAGAAACTGAATTCAAAT
DS mt	1	248002	248030	14	2.1	14	100	0	58	TTATTACTATTTTA	TCTTACTATTTTATTACTATTTTATTATTACTATTTTATATGTCATTTC
	2	247994	248018	11	2.3	11	100	0	50	TTACTATTTTA	ATCCATTCTCTTACTATTTTATTACTATTTTATTATTACTATTTT
	3	304034	304092	26	2.2	27	78	3	66	TAGCTGACCTAGAAATGAAAGACGAAA	CGAAATAGGCTAGCTGACCTAGAAATGAAAGACGAAAGAGCTGACCAGAAATGAAAGATGAAATAGCTGGTCCAGCTCT
	4	312826	312852	13	2.1	13	100	0	54	AGTATATATATAT	CGGAGTTAGAAGTATATATATATAGTATATATATATATATCCTGCCT
	5	320548	320581	17	2	17	88	0	50	AGTGAATGAAGGAACGA	CTCGGCAAAGAGTGACTGAATGAACGAAGTGAATGAAGGAACGACTAAAGGAAG
	6	434994	435032	18	2.1	18	85	4	51	AGGTAGCTACGAGAAAGC	GAACCGAGAAAGGTAGCTAACGAGAAAGCAGGTAGGTGCGAGAAAGCAGTTCGCATCGC
	7	441809	441866	27	2.1	27	96	0	107	CCTTAGGATTCTAACCTCCTCCCTTAG	GAACCTCCTCCCTTAGGATTCTAACCTCCTCTCTTAGCCTTAGGATTCTAACCTCCTCCCTTAGCCTTTGCAGCTCCT
	8	441790	441862	21	3.2	21	75	20	74	TTAGGATTCTAACCTCCTCCC	TTTTTTTCCTTTAGGAGTCGAACCTCCTCCCTTAGGATTCTAACCTCCTCTCTTAGCCTTAGGATTCTAACCTCCTCCC TTAGCCTTTGCAGC
	9	453916	453951	18	2	18	88	0	54	TCTTCTGTCTCTCTTTTT	TCGACGCCTCTCTTCTGTCTCTCTTTTTTCTTCTTTCTGTCTTTTTAGTGGACCTG
	10	475752	475792	21	2	21	90	0	64	AAATCCATCTACGACTGGGCG	TCTCATTCAC AAATCCATCTAGGATTGGGCGAAATCCATCTACGACTGGGCTCTTTCCCTT
	11	568221	568256	18	1.9	19	88	5	56	TAGGTTTGGTTACAGGAAT	GTTAAAGTAGTAGGTTTGGTTACAGGAATTAGG-TTGGTTATAGGAAATAGTCTCTA
	1	15192	15231	19	2.1	19	95	0	71	ATATTTTGAATACCAACTA	CTCGAATCGGATATTTTGAATACCAACTAATATTTTGAATACTAACTA ATCACATAATAT
	2	26978	27061	21	4	21	100	0	168	TATTATGATATTACATATTCG	ACCATTATATTATTATGATATTACATATTCGTATTATGATATTACATATTCGTATTATGATATTACATATTCGTATTATGATATTACATATTCGAATTTGAGAA
	3	29622	29647	13	2	13	100	0	52	TTTATAGACTAAG	AGATTACAACTTTATAGACTAAG TTTATAGACTAAGAAATAGATAG
	4	36114	36151	18	2.1	18	95	0	67	TTTTAATATGCCAAAGGA	AAAGTCATTTTTTTAATATGCTAAAGGATTTTAATATGCCAAAGGATTGGGTATAGTT
	5	36149	36200	25	2.1	25	100	0	104	ATTGGGTATAGTTGGTCGTGATAGT	ATGCCAAAGGATTGGGTATAGTTGGTCGTGATAGTATTGGGTATAGTTGGTCGTGATAGTATAGTGAGTCTA
	6	39936	39964	15	1.9	15	100	0	58	GCCGTTGCACCGGGA	ACTGGTGCTTGCCGTTGCACCGGGAGCCGTTGCACCGGGTGCTAAAGCG
	7	41880	41916	19	2	19	89	5	58	TAATTTAGATAGTTAATTT	TATATTAGAATAATTTAG-TTGTTAATTTTAATTTAGATAGTTAATTTAGGTTTCTTT
	8	42167	42191	10	2.5	10	100	0	50	TATATATAGA	CAGATATATCTATATATAGATATATATAGATATATCTATATAATT
	9	42158	42239	30	2.9	30	91	7	127	AGATATATCTATATAATTGAATAATTATAT	TAACAAATTCAGATATATCTATATATAGATATATATAGATATATCTATATAATTGAATAATTATATAGATATATCTATATAATTGAATAATTGAAATTGATT
	10	46614	46664	25	2	25	100	0	102	ACTATAGTGTCTATGGAAATATAGA	AATTCAAGACACTATAGTGTCTATGGAAATATAGAACTATAGTGTCTATGGAAATATAGA A AAGAATAGAA
	11	52743	52777	17	2.1	16	89	5	52	TTTTATTGATTTTGAT	CCCCACCCTCTTTTATTGATTTTGTAT TTTTATTTATTTTGATTTCATTTTTGAA
	12	57205	57252	24	2	24	100	0	96	AATTAAACCTATGGATCCTTAGGA	TTGGATCCACAATTAAACCTATGGATCCTTAGGAAATTAAACCTATGGATCCTTAGGATTGGTATAGT
	13	57549	57659	23	4.8	23	100	0	222	ATTAGTAGTTTAGTAGTGATTGA	CACACTTCTTATTAGTAGTTTAGTAGTGATTGAATTAGTAGTTTAGTAGTGATTGAATTAGTAGTTTAGTAGTGATTGAATTAGTAGTTTAGTAGTGATTGAATTAGTAGTTTAGTAGTGACAGTTGAACC
	14	58265	58783	15	34.6	15	87	0	570	AATGATCTCGATTCG	AGAAGAGTCTAATGATCTCGATTGGAATGATCTCGATTGGGATGATTTCGATTCGAATGATCTCGAGTCTAATGATCTCGATTGGGATGATCTCGAGTCTAATGATCTCAAGTCTAATGATCTCGATTCGAATGATCTCAAGTCTAATGATCTCAAGTCTAATGATCTCGATTCGAATGATCTCGATTCGAATGATCTCAAGTCTAATGATCTCAAGTCTAATGATCTCGATTCGAATGATCTCAAGTCTAATGATCTCAAGTCTAATGATCTCGATTCGAATGATCTCGATTCGAATGATCTCGATTCGAATGATCTCAAGTCTAATGATCTCGATTCGAATGATCTCGATTCGAATGATCTCAAGTCTAATGATCTCAAGTCTAATGATCTCGATTC…
	15	58280	58801	45	11.6	45	92	0	720	AATGATCTCGATTCGAATGATCTCGATTCGAATGATCTCAAGTCT	TCTCGATTGGAATGATCTCGATTGGGATGATTTCGATTCGAATGATCTCGAGTCTAATGATCTCGATTGGGATGATCTCGAGTCTAATGATCTCAAGTCTAATGATCTCGATTCGAATGATCTCAAGTCTAATGATCTCAAGTCTAATGATCTCGATTCGAATGATCTCGATTCGAATGATCTCAAGTCTAATGATCTCAAGTCTAATGATCTCGATTCGAATGATCTCAAGTCTAATGATCTCAAGTCTAATGATCTCGATTCGAATGATCTCGATTCGAATGATCTCGATTCGAATGATCTCAAGTCTAATGATCTCGATTCGAATGATCTCGATTCGAATGATCTCAAGTCTAATGATCTCAAGTCTAATGATCTCGATTCGAATGATCTCGATTC…
	16	58259	58783	60	8.8	60	89	0	663	GAGTCTAATGATCTCAAGTCTAATGATCTCGATTCGAATGATCTCGATTCGAATGATCTC	TCTAAGAGAAGAGTCTAATGATCTCGATTGGAATGATCTCGATTGGGATGATTTCGATTCGAATGATCTCGAGTCTAATGATCTCGATTGGGATGATCTCGAGTCTAATGATCTCAAGTCTAATGATCTCGATTCGAATGATCTCAAGTCTAATGATCTCAAGTCTAATGATCTCGATTCGAATGATCTCGATTCGAATGATCTCAAGTCTAATGATCTCAAGTCTAATGATCTCGATTCGAATGATCTCAAGTCTAATGATCTCAAGTCTAATGATCTCGATTCGAATGATCTCGATTCGAATGATCTCGATTCGAATGATCTCAAGTCTAATGATCTCGATTCGAATGATCTCGATTCGAATGATCTCAAGTCTAATGATCTCAAGTCTAATGATCT…
	17	59036	59071	15	2.4	15	95	0	63	TCGGAGTCTAAGGAG	GGATTCTGCTTCGGACTCTAAGGAGTCGGAGTCTAAGGAGTCGGAGGAGGAGGAGG
	18	59478	59652	54	3.2	54	97	0	323	AGGAGTCGGAGGAAGTGCCTTATAAAGATCATATGGATTCTGATTCGGACTCTA	GAGGAGGAGGAGGAGTCAGAGGAAGTGGCTTCTAAAGATCATATGGATTCTGATTCGGACTCTAAGGAGTCGGAGGAAGTGCCTTATAAAGATCATATGGATTCTGATTCGGACTCTAAGGAGTCGGAGGAAGTGCCTTATAAAGATCATATGGATTCTGATTCGGACTCTAAGGAGTCGGAGGAGCTTTCGAAG
	19	59655	59812	48	3.3	48	93	0	271	TTTCGAAGGAGGAGAGGGAAGCGCTTTTTAAAGAGCTTATTGACTCTT	TCGGAGGAGCTTTCGAAGGAGGAGAGGGAAGCGCTTTTTAAAGAGCTTATTGACGCTTTTTCGAGGGAGGAGAGGGAAGCGCTTTTTAAAGAGCTTATTTACTCTTTTTCGAAGGAGGAGAGGGAAGCGCTTTTGAAAGAGCTTATTGACTCTTTTTCGGAGGAGGAGCTTTCGAAGG
	20	59751	59875	63	2	63	100	0	250	ATTTACTCTTTTTCGAAGGAGGAGAGGGAAGCGCTTTTGAAAGAGCTTATTGACTCTTTTTCGGAGGAGGAGCTTTCGAAGGAGGAGAGGGAAGCGCTTTTGAAAGAGCTTATTGACTCTTTTTCGGAGGAGGAGGAGTCTAAGG	ATTTACTCTTTTTCGAAGGAGGAGAGGGAAGCGCTTTTGAAAGAGCTTATTGACTCTTTTTCGGAGGAGGAGCTTTCGAAGGAGGAGAGGGAAGCGCTTTTGAAAGAGCTTATTGACTCTTTTTCGGAGGAGGAGGAGTCTAAGG
	21	60686	60732	22	2.1	22	100	0	94	ATATACTCACTTAGATATATAG	GACTTATTCTATATACTCACTTAGATATATAGATATACTCACTTAGATATATAGATACTTATATCTG
	22	60771	60813	17	2.6	17	85	3	52	AATTCATAATAACTACG	TTTAATTATTAATTAATAATAACTACGAATTCATAATAATTACAATTCTTAATTATAATTAGT
	23	61291	61355	21	3.1	21	97	0	121	TTCACATCAAACTAGTACTAG	CTCCTAAAAATTCACATCAAACTAGTACTAGTTCACATCAAACTAGTACTAGTTCACATCAAACTAGTGCTAGTTGATGAGAGTT
	24	68751	68787	18	2.1	18	90	10	58	TCCCTTTTTTCTCTTTTT	TCCCTCTCTCTCCCTTTTTTCTCTTTTTTCCCTTTTTT-TCTTATTTTTAGAATAAGG
	25	69438	69463	13	2	13	100	0	52	TAATCCTATTTGG	AAATAGAAAATAATCCTATTTGGTAATCCTATTTGGGGTTAAAATG
	26	69531	69637	21	5.1	21	95	0	178	TAAATCCAAGCGACCTTTGCG	AAACCATGGATAAATCCAAGCGACCTTTTCTTAAATCCAAGCGACCTTTGCGTAAATCCAAGCGACCTTTGCGTAAATCCAAGCGACCTTTGCGTAAATCCAAGCGATCTTTTCGTAGGCGTTCGCC
	27	73862	73893	14	2.3	14	94	0	55	TATTGGCTTTATCA	AATATGGTTTTATTGTCTTTATCATATTGGCTTTATCATATTTATTTTATGC
DC cp	28	75898	75926	13	2.2	13	100	0	58	AAAAAAAAAGAAA	TGATTCCCCCAAAAAAAAAGAAAAAAAAAAAAGAAAAAACAAACAGCTA
	29	78124	78171	24	2	24	100	0	96	TCATTTATCACTTAGAGGAGGAAT	TTGTAATCAATCATTTATCACTTAGAGGAGGAATTCATTTATCACTTAGAGGAGGAATAATAGGATTT
	30	81521	81604	21	4	21	100	0	168	CTTTCGAATCCTTGTTTTGGA	ACCAGCTAATCTTTCGAATCCTTGTTTTGGACTTTCGAATCCTTGTTTTGGACTTTCGAATCCTTGTTTTGGACTTTCGAATCCTTGTTTTGGAGTCGATAAAT
	31	83967	84008	20	2.1	20	100	0	84	TTTCATTATGGATGAATCAA	TCATTTCATCTTTCATTATGGATGAATCAATTTCATTATGGATGAATCAATTAGTATTGATG
	32	86546	86593	25	1.9	25	95	0	87	TATATCGTAAAATGAAGTACCACTC	GGATCTTATATATATCGTAAATTGAAGTACCACTCTATATCGTAAAATGAAGTACCACATGGGTGGAT
	33	87861	87909	24	2	24	96	0	89	ATTTACATATTATGATATGAATAT	AGTTCTTACAATTTACATATTATGATATGAATATATTTGCATATTATGATATGAATATACCCGTTATGT
	34	88104	88147	19	2.3	19	96	4	79	ACATAAAATTGAAATGCAT	GCATATAATAACATAAAATTGAAATGCATACATAAAATTGAAATGCATATCATATAATAAAGAA
	35	88085	88154	25	3	24	74	23	78	AATTGAAATGCATATCATAAATAA	ACCAAATTTCAATTGAAATGCATATAATAACATAAAATTGAAATGCATACATAAAATTGAAATGCATATCATATAATAAAGAAACATAAC
	36	89898	90002	21	5	21	97	0	192	GTTCGATCAATTACGTATTAA	TTCAAATAGTGTTCGATCGATTCCGTATTAAGTTCGATCAATTACGTATTAAGTTCGATCAATTACGTATTAAGTTCGATCAATTACGTATTAAGTTCGATCAATTACGTATTAATCTATATTCG
	37	92427	92499	18	4.1	18	81	0	83	CTGCTCCTGGTGCTACTGACGATATTGATGCTAGTGGCTATATTGATCCTAGTGCCGATATTGATGCTAGTGACTATTTTGATCATGACCTTG	CTGCTCCTGGTGCTACTGACGATATTGATGCTAGTGGCTATATTGATCCTAGTGCCGATATTGATGCTAGTGACTATTTTGATCATGACCTTG
	38	93715	93830	21	5.5	21	100	0	232	GAAGAGGATGAGCTTGAAGAG	CATTTATGATGAAGAGGATGAGCTTGAAGAGGAAGAGGATGAGCTTGAAGAGGAAGAGGATGAGCTTGAAGAGGAAGAGGATGAGCTTGAAGAGGAAGAGGATGAGCTTGAAGAGGAAGAGGATGATTCGGAGTTC
	39	93730	93827	6	14.3	6	69	23	52	GAAGAG	GGATGAGCTTGAAGAGGAAGAGGATGAGCTTGAAGAGGAAGAGGATGAGCTTGAAGAGGAAGAGGATGAGCTTGAAGAGGAAGAGGATGAGCTTGAAGAGGAAGAGGATGATTCGGAG
	40	95407	95454	23	2.1	23	100	0	96	ATGTAAACATAGTATCTATTTAG	AGGGATCCATATGTAAACATAGTATCTATTTAGATGTAAACATAGTATCTATTTAGATACGCTCGAAT
	41	100358	100423	6	11.2	6	74	19	50	TATTAG	AGTTCTTTTCTATTATATTAGTATTTTCTATTATATTAGAATTAGATTAGTATTAGTTAGTTAGATTAGTATTAGTTAGTGATTTA
	42	100389	100444	19	3.1	19	87	12	82	TTAGATTAGTATTAGTTAG	TATATTAGAATTAGATTAGTATTAGTTAGTTAGATTAGTATTAGTTAGTGATTTAGATTAGTTAGTGATCCCGGCT
	43	100394	100447	17	3	18	89	10	76	TTAGTATTAGTTAGTGAT	TAGAATTAGATTAGTATTAGTTAGTTAGATTAGTATTAGTTAGTGATTTAG-ATTAGTTAGTGATCCCGGCTTAG
	44	108365	108425	31	2	31	93	0	104	CATTGTTCAAATCTTTGACAACACGAAAAAC	CATCTATTTTCATTGTTCAAATCTTTGACAACACGAAAAACCATTGTTCAACTCTTTGACAACATGAAAAAACCAAAAGCT
	45	109933	109992	19	3.1	19	92	4	102	AATAGAAGGAAGCTATAAG	AAGAAATTTTAATAGAAAGAAGCTATAAGAATAGAAGGAAGCTATAAGTAATAGAAGGAAGCTATAAGAAAAAAAATAGA
	46	109932	109990	20	3	20	92	5	102	TAATAGAAGGAAGCTATAAG	TAAGAAATTTTAATAGAAAGAAGCTATAAGAATAGAAGGAAGCTATAAGTAATAGAAGGAAGCTATAAGAAAAAAAATA
	47	110388	110413	13	2	13	100	0	52	TTTTTCTTTTTAC	GAAATACAAATTTTTCTTTTTACTTTTTCTTTTTACGAAGTAGAAC
	48	111247	111339	21	4.4	21	95	1	159	ACGAAGAAGGGGTGGACAGTG	ACCCTCAAAAACGAAAAAGGGGGTGGACGGTGACGAAGAAGGGGTGGACAGTGACGAAGAAGGGGTGGACAGTGACGAAGAAGGGGTGGACAGTGACGAAGAAAGAGATGTAG
	49	112037	112091	18	3.1	18	100	0	110	CAGAAATTGTAACTGATG	CCATTATCAACAGAAATTGTAACTGATGCAGAAATTGTAACTGATGCAGAAATTGTAACTGATGCTAATGGTCAA
	50	113644	113684	20	2	20	85	0	55	AATGAAGAAAAAAAAGAAAA	TATTTATAATAATGAAGGAAAACAAGAAAAAATGAATAAAAAAAAGAAAAATTCAATTCCG
	51	113968	114022	27	2	27	100	0	110	TATCAATACGATTTATCTCAGATCAGA	AAGAGCACATTATCAATACGATTTATCTCAGATCAGATATCAATACGATTTATCTCAGATCAGATGGGCTAGATT
	52	114646	114826	30	6	30	98	0	326	AGAAATCAAAATAGTAGTAGTACTGAAAAG	AAATTTGAATAGAAATCAAAATAGTAGTAGTACTGAAAAGGGAAATCAAAATAGTAGTAGTACTGAAAAGGGAAATCAAAATAGTAGTAGTACTGAAAAGAGAAATCAAAATAGTAGTAGTACTGAAAAGAAAAATCAAAATAGTAGTAGTACTGAAAAGAAAAATCAAAATAGTAGTAGTACTGAAAAGAAAAAGATCAA
	53	118105	118143	20	2	20	85	10	53	CCTGTTATCCAATAAAAACCTAAAATTCCTAATAATAAACC-AAAATCCCCTACACGATT	CCTGTTATCCAATAAAAACCTAAAATTCCTAATAATAAACC-AAAATCCCCTACACGATT
	54	130640	130820	30	6	30	98	0	326	TCTTTTCAGTACTACTACTATTTTGATTTC	TTGATCTTTTTCTTTTCAGTACTACTACTATTTTGATTTTTCTTTTCAGTACTACTACTATTTTGATTTTTCTTTTCAGTACTACTACTATTTTGATTTCTCTTTTCAGTACTACTACTATTTTGATTTCCCTTTTCAGTACTACTACTATTTTGATTTCCCTTTTCAGTACTACTACTATTTTGATTTCTATTCAAATTT
	55	131444	131498	27	2	27	100	0	110	ATCTGATCTGAGATAAATCGTATTGAT	AATCTAGCCCATCTGATCTGAGATAAATCGTATTGATATCTGATCTGAGATAAATCGTATTGATAATGTGCTCTT
	56	131782	131822	20	2	20	85	0	55	TTTTTCTTGTTTTCATTCAT	CGGAATTGAATTTTTCTTTTTTTTATTCATTTTTTCTTGTTTTCCTTCATTATTATAAATA
	57	133375	133429	18	3.1	18	100	0	110	GCATCAGTTACAATTTCT	TTGACCATTAGCATCAGTTACAATTTCTGCATCAGTTACAATTTCTGCATCAGTTACAATTTCTGTTGATAATGG
	58	134127	134219	21	4.4	21	95	1	159	TTCTTCGTCACTGTCCACCCC	CTACATCTCTTTCTTCGTCACTGTCCACCCCTTCTTCGTCACTGTCCACCCCTTCTTCGTCACTGTCCACCCCTTCTTCGTCACCGTCCACCCCCTTTTTCGTTTTTGAGGGT
	59	135053	135078	13	2	13	100	0	52	GTAAAAAGAAAAA	GTTCTACTTCGTAAAAAGAAAAAGTAAAAAGAAAAATTTGTATTTC
	60	135476	135534	20	3	20	92	5	102	CTTATAGCTTCCTTCTATTA	TATTTTTTTTCTTATAGCTTCCTTCTATTACTTATAGCTTCCTTCTATTCTTATAGCTTCTTTCTATTAAAATTTCTTA
	61	135474	135533	19	3.1	19	92	4	102	TTCTTATAGCTTCCTTCTA	TCTATTTTTTTTCTTATAGCTTCCTTCTATTACTTATAGCTTCCTTCTATTCTTATAGCTTCTTTCTATTAAAATTTCTT
	62	137041	137101	31	2	31	93	0	104	TTTTTCATGTTGTCAAAGAGTTGAACAATGG	AGCTTTTGGTTTTTTCATGTTGTCAAAGAGTTGAACAATGGTTTTTCGTGTTGTCAAAGATTTGAACAATGAAAATAGATG
	63	145019	145072	17	3	18	86	13	76	ATCACTAACTAATACTAA	CTAAGCCGGGATCACTAACTAATCTAAATCACTAACTAATACTAATCTAACTAACTAATACTAATCTAATTCTA
	64	145022	145077	19	3.1	19	90	10	82	ACTAACTAATACTAATCTA	AGCCGGGATCACTAACTAATCTAAATCACTAACTAATACTAATCTAACTAACTAATACTAATCTAATTCTAATATA
	65	145026	145090	11	6.1	11	77	17	66	ACTAATCTAAT	GGGATCACTAACTAATCTAAATCACTAACTAATACTAATCTAACTAACTAATACTAATCTAATTCTAATATAATAGAAAATACTA
	66	145043	145108	6	11.2	6	74	19	50	ACTAAT	TAAATCACTAACTAATACTAATCTAACTAACTAATACTAATCTAATTCTAATATAATAGAAAATACTAATATAATAGAAAAGAACT
	67	150012	150059	23	2.1	23	100	0	96	ATCTAAATAGATACTATGTTTAC	ATTCGAGCGTATCTAAATAGATACTATGTTTACATCTAAATAGATACTATGTTTACATATGGATCCCT
	68	151639	151736	6	14.3	6	69	23	52	TCCTCT	CTCCGAATCATCCTCTTCCTCTTCAAGCTCATCCTCTTCCTCTTCAAGCTCATCCTCTTCCTCTTCAAGCTCATCCTCTTCCTCTTCAAGCTCATCCTCTTCCTCTTCAAGCTCATCC
	69	151636	151751	21	5.5	21	100	0	232	TCATCCTCTTCCTCTTCAAGC	GAACTCCGAATCATCCTCTTCCTCTTCAAGCTCATCCTCTTCCTCTTCAAGCTCATCCTCTTCCTCTTCAAGCTCATCCTCTTCCTCTTCAAGCTCATCCTCTTCCTCTTCAAGCTCATCCTCTTCATCATAAATG
	70	152976	153039	18	3.6	18	82	0	83	GTCACTAGCATCAATATC	GATCAAAATAGTCACTAGCATCAATATCGGCACTAGGATCAATATAGCCACTAGCATCAATATCGTCAGTAGCACCAGGAGCAG
	71	155464	155568	21	5	21	97	0	192	TTAATACGTAATTGATCGAAC	CGAATATAGATTAATACGTAATTGATCGAACTTAATACGTAATTGATCGAACTTAATACGTAATTGATCGAACTTAATACGTAATTGATCGAACTTAATACGGAATCGATCGAACACTATTTGAA
	72	157312	157381	25	3	24	76	21	78	TTTATTTATGATATGCATTTCAAT	GTTATGTTTCTTTATTATATGATATGCATTTCAATTTTATGTATGCATTTCAATTTTATGTTATTATATGCATTTCAATTGAAATTTGGT
	73	157319	157362	19	2.3	19	96	4	79	TATGTATGCATTTCAATTT	TTCTTTATTATATGATATGCATTTCAATTTTATGTATGCATTTCAATTTTATGTTATTATATGC
	74	157557	157605	24	2	24	96	0	89	TATATTCATATCATAATATGCAAA	ACATAACGGGTATATTCATATCATAATATGCAAATATATTCATATCATAATATGTAAATTGTAAGAACT
	75	158873	158920	25	1.9	25	95	0	87	GTGGTACTTCAATTTACGATATAGA	ATCCACCCATGTGGTACTTCATTTTACGATATAGAGTGGTACTTCAATTTACGATATATATAAGATCC
	1	6263	6297	17	2.1	17	94	0	61	AATTGGATTTAATTTAA	ATCATTATGTAATTTGATTTAATTTAAAATTGGATTTAATTTAAAGAAAATTGGA
	2	8475	8502	14	2	14	100	0	56	CTTCTATTCTATTA	CTTTCTCTCTCTTCTATTCTATTACTTCTATTCTATTAGATATAGAGA
	3	8491	8541	26	2	26	96	0	93	TCTATTCTATTAGATATAGAGAGAGC	TTCTATTACTTCTATTCTATTAGATATAGAGAGAGCTCTATTCTATTATATATAGAGAGAGATCCAAAAAT
	4	15368	15407	19	2.1	19	95	0	71	ATATTTTGAATACCAACTA	CTTGAATCGGATATTTTGAATACCAACTAATATTTTGAATACTAACTAATCACATAATAT
	5	29743	29768	13	2	13	100	0	52	TTTATAGACTAAG	AGATTACAACTTTATAGACTAAGTTTATAGACTAAGAGATAGATAG
	6	31279	31311	14	2.3	15	89	5	50	TAAATATAAATCTAC	ATTCTCTATATAAATATAAATCTACTAAAATAAATCTAGTAAACGGGATCAAG
	7	31571	31603	17	1.9	17	93	0	57	ATATACATATGTATAAA	AGTCTACTGCATATACTTATGTATAAAATATACATATGTATAATAAATAATAT
	8	31609	31980	45	8.3	46	69	22	210	AATATATAATATATAATATATAATAATTATTAATATTAATATATAA	TATAATAAATAATATATAATATATTAATATATAATAATTATTAATATTAATATATAAAATATATAATTTATTTTATTATTTTTTTTATTATATAATATATATAATATATAATTTATATTATAATATATAATTTATATTATAATATATAATTTATATTATAATATATAATTTATATAATTTAATATATAATAATAATATAATAATATATAATAATAAATATAATAAATATAAATAGAATAATATAAATATATAATATTAAATATAATAATTAAATATAATATTAATAATATAAATATATAAATAAATATATAATATAATTATATATATATATATAATATATATAATATATAATATAATAATATATAAAATAATAATATATAAATTATAAATA
	9	31608	31962	12	29.8	12	70	23	98	TAATATATAATT	GTATAATAAATAATATATAATATATTAATATATAATAATTATTAATATTAATATATAAAATATATAATTTATTTTATTATTTTTTTTATTATATAATATATATAATATATAATTTATATTATAATATATAATTTATATTATAATATATAATTTATATTATAATATATAATTTATATAATTTAATATATAATAATAAATATAATAATATATAATAATAAATATAATAAATATAAATAGAATAATATAAATATATAATATTAAATATAATAATTAAATATAATATTAATAATATAAATATATAAATAAATATATAATATAATTATATATATATATATAATATATATAATATATAATATAATAATATATAAAATAATA
	10	31690	32001	19	16.5	19	75	18	178	ATAATAAATATAATATATA	TTTTTATTATATAATATATATAATATATAATTTATATTATAATATATAATTTATATTATAATATATAATTTATATTATAATATATAATTTATATAATTTAATATATAATAATAAATATAATAATATATAATAATAAATATAATAAATATAAATAGAATAATATAAATATATAATATTAAATATAATAATTAAATATAATATTAATAATATAAATATATAAATAAATATATAATATAATTATATATATATATATAATATATATAATATATAATATAATAATATATAAAATAATAATATATAAATTATAAATAAATTATAAATAATATATTTAT
	11	31780	32020	15	15.9	15	75	20	134	ATATAAAATAATAAT	ATATAATTTAATATATAATAATAAATATAATAATATATAATAATAAATATAATAAATATAAATAGAATAATATAAATATATAATATTAAATATAATAATTAAATATAATATTAATAATATAAATATATAAATAAATATATAATATAATTATATATATATATATAATATATATAATATATAATATAATAATATATAAAATAATAATATATAAATTATAAATAAATTATAAATAATATATTTATTAAATAATATATTTATTATAAATAAATTATAAATAATATATTTATTAAATAATATATTTATTATTTATTATGT
	12	31996	32029	16	2.1	16	100	0	68	TAAATAATATATTTAT	TTATTTTTTTTATTATATAATATATATAATATATAATTTATATTATAATATATAATTTA
	13	31684	31991	24	12.8	25	68	22	121	TATTAAATAATATAAATAATATATA	TATTATAATATATAATTTATATTATAATATATAATTTATATAATTTAATATATAATAATAAATATAATAATATATAATAATAAATATAATAAATATAAATAGAATAATATAAATATATAATATTAAATATAATAATTAAATATAATATTAATAATATAAATATATAAATAAATATATAATATAATTATATATATATATATAATATATATAATATATAATATAATAATATATAAAATAATAATATATAAATTATAAATAAATTATAAATA
	14	42348	42425	13	5.4	15	73	17	67	TATATATATATTATA	AACATCACGGTATATATATGAGTATATTTATTATATTATATATATATATATTATTATTATATAATAATAATATATACTTATATTTATAAATTCTATTC
	15	42348	42426	26	3	26	82	15	76	TATATATATATATTATTATTATATAA	AACATCACGGTATATATATGAGTATATTTATTATATTATATATATATATATTATTATTATATAATAATAATATATACTTATATTTATAAATTCTATTCT
DS cp	16	42722	42763	22	1.9	22	90	0	66	AAATACAAATAAATACTAAACT	TCATTCTAACAAATACAAATATATACTAAACTAAATATAAATAAATACTAAATATAAATAAA
	17	42741	42775	17	2.1	17	100	0	70	ACTAAATATAAATAAAT	TATATACTAAACTAAATATAAATAAATACTAAATATAAATAAATAAATGGCGCCT
	18	47005	47070	3	22	3	76	17	66	ATA	GCGGGCCCACATA AA ATA ATA ATAA ATA ATA ATA ATA ATTA ATA ATA ATTA AC ATAATA TTA AT ATA ATA ATA ATATAAATTTTCT
	19	47008	47073	11	6.6	10	80	15	59	AAATAATAAT	GGCCCACATAAAATAATAATAAATAATAATAATAATTAATAATAATTAACATAATATTAATATAATAATAATATAAATTTTCTACG
	20	47011	47070	23	2.8	22	78	12	72	TAATAATAAATAATAATAATAT	CCACATAAAATAATAATAAATAATAATAATAATTAATAATAATTAACATAATATTAATATAATAATAATATAAATTTTCT
	21	47325	47361	13	2.8	13	91	4	56	CTATATATTTATC	TGTTACACTTCTATATTTTATATCCTATATATTTATCCTATATATTTCTAATTCTAT
	22	57415	57462	24	2	24	100	0	96	AATTAAACCTATGGATCCTTAGGA	TTGGATCCACAATTAAACCTATGGATCCTTAGGAAATTAAACCTATGGATCCTTAGGATTGGTATATT
	23	58363	58388	12	2.2	12	100	0	52	TTTTTGATAAAC	TATAGGCGGATTTTTGATAAACTTTTTGATAAACTTATAACTAGTA
	24	58470	58745	15	18.4	15	86	0	183	GATCTCGATTGGAAT	AGAGTCTAACGATCTCGATTGGGATGATTTCGATTGGGATGATTTCGATTGGAATGATCTCGATTGGAATGATCTCGAGTCTAATGATCTCGATTGGGATGATCTCAAGTCTAATGATCTCAAGTCTAATGATCTCGATTCGAATGATCTCGAGTCTAATGATCTCGATTCGAATGATCTCAAGTCTAATGATCTCGAGTCTAATGATCTCGAGTCTAATGATCTCGATTCGAATGATCTCAAGTCTAATGATCTCAAGTCTAATGATCTCGATTCGAATGATCTCAAGTCTAATG
	25	58470	58745	45	6.1	45	87	0	237	GATCTCGATTGGAATGATCTCGAGTCGAATGATCTCGATTGGAAT	TTTCGATTGGAATGATCTCGATTGGAATGATCTCGAGTCTAATGATCTCGATTGGGATGATCTCAAGTCTAATGATCTCAAGTCTAATGATCTCGATTCGAATGATCTCGAGTCTAATGATCTCGATTCGAATGATCTCAAGTCTAATGATCTCGAGTCTAATGATCTCGAGTCTAATGATCTCGATTCGAATGATCTCAAGTCTAATGATCTCAAGTCTAATGATCTCGATTCGAATGATCTCAAGTCTAATGATCTCGATGCAATTCCA
	26	58498	58762	45	5.9	45	89	0	377	ATGATCTCGATTCGAATGATCTCAAGTCTAATGATCTCGAGTCTA	AGAGTCTAACGATCTCGATTGGGATGATTTCGATTGGGATGATTTCGATTGGAATGATCTCGATTGGAATGATCTCGAGTCTAATGATCTCGATTGGGATGATCTCAAGTCTAATGATCTCAAGTCTAATGATCTCGATTCGAATGATCTCGAGTCTAATGATCTCGATTCGAATGATCTCAAGTCTAATGATCTCGAGTCTAATGATCTCGAGTCTAATGATCTCGATTCGAATGATCTCAAGTCTAATGATCTCAAGTCTAATGATCTCGATTCGAATGATCTCAAGTCTAATG
	27	58512	58762	15	16.7	15	85	0	313	AATGATCTCGAGTCT	TTCGATTGGGATGATTTCGATTGGAATGATCTCGATTGGAATGATCTCGAGTCTAATGATCTCGATTGGGATGATCTCAAGTCTAATGATCTCAAGTCTAATGATCTCGATTCGAATGATCTCGAGTCTAATGATCTCGATTCGAATGATCTCAAGTCTAATGATCTCGAGTCTAATGATCTCGAGTCTAATGATCTCGATTCGAATGATCTCAAGTCTAATGATCTCAAGTCTAATGATCTCGATTCGAATGATCTCAAGTCTAATGATCTCGATGCAATTCCA
	28	59017	59247	54	4.4	53	90	3	326	CTTATGAAGATCATATTGATTTTGATTCGGAGTCCGAGAGGAGGAGGAAGTGC	GATCTATTGTCTTATGAAGATCATATTGACTCTGATTCAGAGTCGAAGGAGGATCTATTGTCTTATGAAGATCATATTGATTTTGATTCGGAGTCCGAGGAGGAGGAGGAAGTGCCTTATGAAGATCATATTGATTTTGATTCGGAGTCGGAGGAGGAGGAGGAAGTGCCTTATGAAGATCATATTGATTTTGATTCGGAGTCCGAGGAGGAGGAAGTGCCTTATAAAGATCATATTGATTCTCTTTTGGAGTCGGAGGAGTGGAAGGAGT
	29	59017	59267	105	2.4	106	87	4	348	CTTATGAAGATCATATTGATTCTGATTCGGAGTCGGAGGAGGAGGAGCAAGTGCCTTATGAAGATCATATTGATTTTGATTCGGAGTCCGGAGGAGGAGGAAGTGC	GATCTATTGTCTTATGAAGATCATATTGACTCTGATTCAGAGTCGAAGGAGGATCTATTGT
	30	59165	59260	51	2	47	88	0	111	GGAGGAAGTGCCTTATAAAGATCATATTGATTCTCATTCGGAGTCCG	CTTATGAAGATCATATTGATTTTGATTCGGAGTCCGAGGAGGAGGAGGAAGTGCCTTATGAAGATCATATTGATTTTGATTCGGAGTCGGAGGAGGAGGAGGAAGTGCCTTATGAAGATCATATTGATTTTGATTCGGAGTCCGAGGAGGAGGAAGTGCCTTATAAAGATCATATTGATTCTCTTTTGGA
	31	59536	59587	9	5.8	9	83	0	68	AGGAGTCGA	CGGAGGAGGAGGAGGAAGTGCCTTATGAAGATCATATTGATTTTGATTCGGAGTCCGAGGAGGAGGAAGTGCCTTATAAAGATCATATTGATTCTCTTTTGGAGTCGGAGGAGTGG
	32	59534	59593	18	3.3	18	95	0	102	GGAGGAGTTGAAGGAGTC	TTGCAGTTGGAGGAGTTGAAGGAGTCGGAGGAGTTGAAGGAGTCGGAGGAGTCGAAGGAGTCAGAGGACGTG
	33	59530	59586	27	2.1	27	86	0	78	AGTTGAAGGAGTCGAAGGAGTCGAAGG	AGTTGCAGTTGGAGGAGTTGAAGGAGTCGGAGGAGTTGAAGGAGTCGGAGGAGTCGAAGGAGTCAGAGGACGTGCCTTAT
	34	59534	59593	9	6.7	9	80	0	66	GGAGGAGTC	TTGAAGTTGCAGTTGGAGGAGTTGAAGGAGTCGGAGGAGTTGAAGGAGTCGGAGGAGTCGAAGGAGTCAGAGGACGT
	35	59573	59729	54	2.9	54	94	3	264	GGAGTCGAAGGAGTCAGAGGACGTGCCTTATAAAGATCGTATTGATTCTGATTC	AGTTGCAGTTGGAGGAGTTGAAGGAGTCGGAGGAGTTGAAGGAGTCGGAGGAGTCGAAGGAGTCAGAGGACGTGCCTTAT
	36	60858	60905	14	3	17	76	17	66	ATATATAGATACTTATA	AGGAGTCGGAGGAGTCGAAGGAGTCAGAGGACGTGCCTTATAAAGATCGTATTGATTCTGATTCGGAGTCGAAGGAGTCAGAGGACGTGCCTTATAAAGATCGTATTGATTCTGATTCGGAGTCGGAGGAGGAGGAGGACAGGCCTTATAAAGATCGTATTGATTCTTATCAAAAAA
	37	60948	60990	17	2.6	17	85	3	52	AATTCATAATAACTACG	ATATACTTAGATATATAGATACTTATAATATATAGATTCTAATATATAGATACTTATATCTATATCTG
	38	61466	61511	21	2.2	21	96	0	83	AGTTCACATCAAACTAGTACT	TGAATTAATTAATTAATAATAACTACGAATTCATAATAATTACAATTCTTAATTATAATTAGT
	39	69580	69605	13	2	13	100	0	52	TAATCCTATTTGG	TACTCCTAAAAGTTCACATCAAACTAGTACTAGTTCACATCAAACTAGTGCTAGTTGATGAGAGTT
	40	69673	69800	21	6.1	21	96	0	229	TAAATCCAAGCGACCTTTTCG	AAATATAAAATAATCCTATTTGGTAATCCTATTTGGGGTTAAAATG
	41	71846	71909	7	9.1	7	80	19	80	ATATAAT	AAACCATGGATAAATCCAAGCGACCTTTTCTTAAATCCAAGCGACCTTTTCGTAAATCCAAGCGACCTTTTCTTAAATCCAAGCGACCTTTTCGTAAATCCAAGCGACCTTTTCGTAAATCCAAGCGATCTTTTCGTAGGCGTTTGCC
	42	71832	71904	29	2.7	28	80	16	91	ATAAGAATAATATAATATAATATATAAT	GAATAATATAATATAATATATAATTATAATATATAATAAATATAATATATAATAAAGATATATAATATATAATAAAGAGGATAT
	43	71840	71911	36	2.1	34	87	10	101	AATATAATATAATATAAAATTATAATATATAATA	ATATTATGTCATAAGAATAATATAATATAATATATAATTATAATATATAATAAATATAATATATAATAAAGATATATAATATATAATAAAGAG
	44	71841	71911	20	3.5	19	78	19	81	ATATAATAAAATATATAAT	TCATAAGAATAATATAATATAATATATAATTATAATATATAATAAATATAATATATAATAAAGATATATAATATATAATAAAGAGGATATAC
	45	71910	71984	37	2	37	97	0	141	AAGAGGATATACTACCTCATCAATAATCCCATATTTC	ATATATAATAAAGAGGATATACTACCTCATCAATAATCCCATATTTCAAGAGGATATACTACCTCATCAATAATTCCATATTTCACGGATTCTGT
	46	73993	74024	14	2.3	14	94	0	55	TATTGGCTTTATCA	CATAAGAATAATATAATATAATATATAATTATAATATATAATAAATATAATATATAATAAAGATATATAATATATAATAAAGAGGATATAC
	47	76026	76050	13	1.9	13	100	0	50	AAAAAGAAAAAAA	AATATGGTTTTATTGTCTTTATCATATTGGCTTTATCATATTTTTTTATGCA
	48	81252	81327	33	2.3	33	100	0	152	ACGTGAACCAATACGTACATTCCTACGTGAACC	GATGATTCCCAAAAAGAAAAAAAAAAAAGAAAAAACAAACAGTTA
	49	81666	81707	21	2	21	95	0	75	CTTTCGAATCCTTGTGTTGGA	GTGCACTCTTACGTGAACCAATACGTACATTCCTACGTGAACCACGTGAACCAATACGTACATTCCTACGTGAACCACGTGAACCAGTTCTCGGTA
	50	86656	86703	25	1.9	25	95	0	87	TATATCGTAAAATGAAGTACCACTC	ACCAGCTAATCTTTCGAATCCTTGTTTTGGACTTTCGAATCCTTGTGTTGGAGTCGATAAAT
	51	87971	88019	24	2	24	96	0	89	ATTTACATATTATGATATGAATAT	GGATCTTATATATATCGTAAATTGAAGTACCACTCTATATCGTAAAATGAAGTACCACATGGGTGGAT
	52	88195	88273	39	2	39	100	0	158	AATGGAAATGCATATAATAAATAAACATAACATAAATAA	AGTTCTTACAATTTACATATTATGATATGAATATATTTGCATATTATGATATGAATATACCCGTTATGT
	53	89991	90074	21	4	21	96	0	150	GTTCGATCAATTACGTATTAA	ACCAAATTTCAATGGAAATGCATATAATAAATAAACATAACATAAATAAAATGGAAATGCATATAATAAATAAACATAACATAAATAAATACAATACAA
	54	90124	90176	24	2.2	24	82	0	61	AAGTTACTTCGTTGCTTTTGGTCC	TTCAAATAGTGTTCGATCGATTCCGTATTAAGTTCGATCAATTACGTATTAAGTTCGATCAATTACGTATTAAGTTCGATCAATTACGTATTAATCTATATTCG
	55	92513	92574	18	3.4	18	78	8	72	ATATTGATGCTAGTGGCT	AGATTTTCCTAAGTCACTTCGTTTCTTTTTGTCCAAGTTACTTCGTTGGTTTTGGTTCAAGTTGCTTTTCTTT
	56	93817	93986	21	7.8	21	92	7	286	GAAGAGGAAGAGGATGAGCTT	GCTACTGACGATATTGATGCTAGTGGCTATATTGATCCTAGGGCCGATATTGATGCTAGTGACTATTTTGATCATGACCTTG
	57	93796	93986	69	2.9	69	95	4	340	GAAGAGGATGAGCTTGAAGAGGAAGAGGAAGAGGATGAGCTTGAAGAGGAAGAGGATGAGCTTGAAGAG	GCTTGAAGAGGAAGAGGAAGAGGATGAGCTTGAAGAGGAAGAGGATGAGCTTGAAGAGGAAGAGGATGAGCTTGAAGAGGAAGAGGAAGAGGATGAGCTTGAAGAGGAAGAGGATGAGCTTGAAGAGGAAGAGGATGAGCTTGAAGAGGAAGAGGATGAGCTTGAAGAGGAAGAGGATGATTCGGAGTTC
	58	100490	100574	6	14.2	6	74	21	63	TATTAG	CATTTATGATGAAGAGGATGAGCTTGAAGAGGAAGAGGAAGAGGATGAGCTTGAAGAGGAAGAGGATGAGCTTGAAGAGGAAGAGGATGAGCTTGAAGAGGAAGAGGAAGAGGATGAGCTTGAAGAGGAAGAGGATGAGCTTGAAGAGGAAGAGGATGAGCTTGAAGAGGAAGAGGATGAGCTTGAAGAGGAAGAGGATGATTCGGAGTTC
	59	100509	100577	4	14	5	80	18	58	ATTAG	AGTTCTTTTCTATTATATTAGTATTTTCTATTATATTAGAATTAGATTAGTATTAGTTAGTTAGATTAGTATTAGTTAGTTAGATTAGTATTAGTTAGTGATTTA
	60	100509	100577	11	6.9	11	76	20	53	ATTAGATTAGA	AGTATTTTCTATTATATTAGAATTAGATTAGTATTAGTTAGTTAGATTAGTATTAGTTAGTTAGATTAGTATTAGTTAGTGATTTAGAT
	61	100532	100595	4	16.2	4	73	20	55	TTAG	AGTATTTTCTATTATATTAGAATTAGATTAGTATTAGTTAGTTAGATTAGTATTAGTTAGTTAGATTAGTATTAGTTAGTGATTTAGAT
	62	100521	100595	19	4.1	19	91	8	120	TTAGATTAGTATTAGTTAG	TAGATTAGTATTAGTTAGTTAGATTAGTATTAGTTAGTTAGATTAGTATTAGTTAGTGATTTAGATTAGTTAGTGATCCCGGCT
	63	100521	100594	15	5.3	14	73	26	68	TTAGATTAGATTAG	TATATTAGAATTAGATTAGTATTAGTTAGTTAGATTAGTATTAGTTAGTTAGATTAGTATTAGTTAGTGATTTAGATTAGTTAGTGATCCCGGCT
	64	108500	108560	31	2	31	93	0	104	CATTGTTCAAATCTTTGACAACACGAAAAAC	TATATTAGAATTAGATTAGTATTAGTTAGTTAGATTAGTATTAGTTAGTTAGATTAGTATTAGTTAGTGATTTAGATTAGTTAGTGATCCCGGC
	65	110605	110642	12	3.2	12	88	0	58	TAGATATGGATA	CATCTATTTTCATTGTTCAAATCTTTGACAACACGAAAAACCATTGTTCAACTCTTTGACAACATGAAAAAACCAAAAGCT
	66	110607	110641	18	1.9	18	100	0	70	GATATAGATATGGATATG	TTTTTTATTCTAGATATAGATATGGATATGGATATAGATATGGATATATTAGCAGAAA
	67	111069	111115	21	2.2	21	100	0	94	AAGAAGGGGTGGACAGTGACG	TTTTATTCTAGATATAGATATGGATATGGATATAGATATGGATATATTAGCAGAA
	68	111960	111996	18	2.1	18	100	0	74	CAGAAATTGTAACTGATG	TCAAAAACGAAAGAAGGGGTGGACAGTGACGAAGAAGGGGTGGACAGTGACGAAGAAAGAGATGTAG
	69	112495	112527	12	2.8	12	100	0	66	AAAAAGAGAAGA	CCATTATCAACAGAAATTGTAACTGATGCAGAAATTGTAACTGATGCTAATGGTCAA
	70	114529	114644	27	4.3	27	100	0	232	TAGTAGTACTGAAAAGGGAAATCCAAA	ACCCGGAAACAAAAAGAGAAGAAAAAAGAGAAGAAAAAAGAGAGGATAAGATA
	71	117971	118009	20	2	20	85	10	53	AATAAAAACCTAAAATCCCT	ATCCAAATAGTAGTAGTACTGAAAAGGGAAATCCAAATAGTAGTACTGAAAAGGGAAATCCAAATAGTAGTACTGAAAAGGGAAATCCAAATAGTAGTACTGAAAAGGGAAATCCAAATAGTAGTAGTACTGAAAA
	72	118864	118895	17	1.9	16	93	6	55	ATTTTTAGAAAAAAAT	CCTGTTATCCAATAAAAACCTAAAATTCCTAATAATAAACCAAAATCCCCTACACGATT
	73	126963	126994	16	2	16	100	0	64	CTTGCTAGAAAGAAAA	ATTCTTTTAGATTTTTAGAAAAAAATATTTTCTAGAAAAAAAATACATAATG
	74	130532	130647	27	4.3	27	100	0	232	TACTACTATTTGGATTTCCCTTTTCAG	ATTTAACTTTCTTGCTAGAAAGAAAACTTGCTAGAAAGAAAAGAAATTGGGG
	75	132649	132681	12	2.8	12	100	0	66	TCTCTTTTTTCT	TTTTCAGTACTACTACTATTTGGATTTCCCTTTTCAGTACTACTATTTGGATTTCCCTTTTCAGTACTACTATTTGGATTTCCCTTTTCAGTACTACTATTTGGATTTCCCTTTTCAGTACTACTACTATTTGGAT
	76	133180	133216	18	2.1	18	100	0	74	GCATCAGTTACAATTTCT	TATCTTATCCTCTCTTTTTTCTTCTCTTTTTTCTTCTCTTTTTGTTTCCGGGT
	77	134061	134107	21	2.2	21	100	0	94	TTCTTCGTCACTGTCCACCCC	TTGACCATTAGCATCAGTTACAATTTCTGCATCAGTTACAATTTCTGTTGATAATGG
	78	134534	134571	12	3.2	12	88	0	58	TATATCCATATC	CTACATCTCTTTCTTCGTCACTGTCCACCCCTTCTTCGTCACTGTCCACCCCTTCTTTCGTTTTTGA
	79	134535	134569	18	1.9	18	100	0	70	ATATCCATATCTATATCC	TTTCTGCTAATATATCCATATCTATATCCATATCCATATCTATATCTAGAATAAAAAA
	80	136616	136676	31	2	31	93	0	104	TTTTTCATGTTGTCAAAGAGTTGAACAATGG	TTCTGCTAATATATCCATATCTATATCCATATCCATATCTATATCTAGAATAAAA
	81	144581	144644	4	16.2	4	73	20	55	ACTA	AGCTTTTGGTTTTTTCATGTTGTCAAAGAGTTGAACAATGGTTTTTCGTGTTGTCAAAGATTTGAACAATGAAAATAGATG
	82	144581	144655	13	5.6	14	72	24	65	ACTAACTAACTAAT	AGCCGGGATCACTA ACTA ATCTA AATC ACTA ACTA AT ACTA ATCTA ACTA ACTA ATACTA ATCTA ACTA ACTA ATACTAATCTA
	83	144581	144655	19	4.1	19	93	6	120	ACTAACTAATACTAATCTA	AGCCGGGATCACTAACTAATCTAAATCACTAACTAATACTAATCTAACTAACTAATACTAATCTAACTAACTAATACTAATCTAATTCTAATATA
	84	144602	144686	6	14.2	6	74	21	63	ACTAAT	AGCCGGGATCACTAACTAATCTAAATCACTAACTAATACTAATCTAACTAACTAATACTAATCTAACTAACTAATACTAATCTAATTCTAATATA
	85	151190	151380	69	2.9	69	95	4	340	TCATCCTCTTCCTCTTCAAGCTCATCCTCTTCCTCTTCCTCTTCAAGCTCATCCTCTTCCTCTTCAAGC	TAAATCACTAACTAATACTAATCTAACTAACTAATACTAATCTAACTAACTAATACTAATCTAATTCTAATATAATAGAAAATACTAATATAATAGAAAAGAACT
	86	151194	151381	42	4.3	42	87	9	216	CCTCATCCTCTTCAAGCTCATCCTCTTCCTCTTCAAGCTCAA	GAACTCCGAATCATCCTCTTCCTCTTCAAGCTCATCCTCTTCCTCTTCAAGCTCATCCTCTTCCTCTTCAAGCTCATCCTCTTCCTCTTCAAGCTCATCCTCTTCCTCTTCCTCTTCAAGCTCATCCTCTTCCTCTTCAAGCTCATCCTCTTCCTCTTCAAGCTCATCCTCTTCCTCTTCCTCTTCAAGCTCATCCTCTTCATCATAAATG
	87	151190	151359	21	7.8	21	92	7	286	TCATCCTCTTCCTCTTCAAGC	TCCGAATCATCCTCTTCCTCTTCAAGCTCATCCTCTTCCTCTTCAAGCTCATCCTCTTCCTCTTCAAGCTCATCCTCTTCCTCTTCAAGCTCATCCTCTTCCTCTTCCTCTTCAAGCTCATCCTCTTCCTCTTCAAGCTCATCCTCTTCCTCTTCAAGCTCATCCTCTTCCTCTTCCTCTTCAAGCTCATCCTCTTCATCATAAATGA
	88	152611	152674	18	3.6	18	78	0	74	GTCACTAGCATCAATATC	GAACTCCGAATCATCCTCTTCCTCTTCAAGCTCATCCTCTTCCTCTTCAAGCTCATCCTCTTCCTCTTCAAGCTCATCCTCTTCCTCTTCAAGCTCATCCTCTTCCTCTTCCTCTTCAAGCTCATCCTCTTCCTCTTCAAGCTCATCCTCTTCCTCTTCAAGCTCATCCTCTTCCTCTTCCTCTTCAAGC
	89	155000	155052	24	2.2	24	82	0	61	AACTTGAACAAAAACAAACGAAGT	GATCAAAATAGTCACTAGCATCAATATCGGCCCTAGGATCAATATAGCCACTAGCATCAATATCGTCAGTAGCACCAGGAGGAG
	90	155102	155185	21	4	21	96	0	150	TTAATACGTAATTGATCGAAC	AAAGAAAAGCAACTTGAACCAAAACCAACGAAGTAACTTGGACAAAAAGAAACGAAGTGACTTAGGAAAATCT
	91	156903	156981	39	2	39	100	0	158	TTTATTTATGTTATGTTTATTTATTATATGCATTTCCAT	CGAATATAGATTAATACGTAATTGATCGAACTTAATACGTAATTGATCGAACTTAATACGTAATTGATCGAACTTAATACGGAATCGATCGAACACTATTTGAA
	92	156906	156994	39	2.3	39	90	3	126	ATTTAGGTTATGTTTATTTATTATATGCATTTCCATTAA	TTGTATTGTATTTATTTATGTTATGTTTATTTATTATATGCATTTCCATTTTATTTATGTTATGTTTATTTATTATATGCATTTCCATTGAAATTTGGT
	93	157157	157205	24	2	24	96	0	89	TATATTCATATCATAATATGCAAA	TATTGTATTTATTTATGTTATGTTTATTTATTATATGCATTTCCATTTTATTTATGTTATGTTTATTTATTATATGCATTTCCATTGAAATTTGGTTATTCACCATGTA
	94	158473	158520	25	1.9	25	95	0	87	GTGGTACTTCAATTTACGATATAGA	ACATAACGGGTATATTCATATCATAATATGCAAATATATTCATATCATAATATGTAAATTGTAAGAACT

## Sheet: Table S6
Table S6 Putative transposable elements (TEs) located in the genic regions of D. cauda-felina and D. spathacea mitochondrial genomes.
No.	Genic regions	TE class	D. spathacea	D. cauda-felina
1	cox3	DNA/Helitron	88	112
2	cox3	LTR/Gypsy	63	63
3	cox3/sdh4	DNA/Mariner	38/30	38/32
4	sdh4	LTR/Gypsy	71	63
5	nad4	LTR/Gypsy	40	-
6	nad4	DNA/MuDR	476	478
7	nad4	NonLTR/L1	58	59
8	rpl2	DNA/MuDR	54	54
9	cox1	LTR/Copia	36	-
10	cox1	DNA/Helitron	33	-
11	matR	DNA/MuDR	102	104
12	rrn26	DNA/MuDR	102	52
13	rrn26	LTR/Gypsy	45	42
14	rrn26	LTR/Copia	318	332
15	trnK-TTT	DNA/MuDR	58	-
16	rrn18	DNA/MuDR	62	67

## Sheet: Table S7
Table S7 Gene content of D. cauda-felina and D. spathacea chloroplast genomes
Category	Group of genes	Name of genes
Self-replication	Large subunit of ribosomal proteins	rpl21*, 14, 16*, 20, 22, 231, 32, 33, 36
	Small subunit of ribosomal proteins	rps2, 3, 4, 71, 8, 11, 121#, 14, 15, 16, 18, 19
	DNA dependent RNA polymerase	rpoA, B, C1*, C2
	rRNA genes	rrn 4.51, 5 1, 161, 231
	tRNA genes	trnA-UGC1*, trnD-GUC, trnE-UUC, trnF-GAA, trnfM-CAU, trnG-UCC, trnG-GCC, trnH-GUG, trnI-CAU1, trnI-GAU1*, trnK-UUU, trnL-CAA1, trnL-UAA, trnL-UAG, trnM-CAU, trnN-GUU1, trnP-UGG, trnQ-UUG, trnR-CCG1, trnR-UCC, trnR-UCU, trnS-GCU, trnS-GGA, trnS-UGA, trnT-GGU, trnT-UGU, trnV-GAC1, trnV-UAC*, trnW-CCA, trnY-GUA
Photosynthesis	Subunits of Photosystem I	psaA, B, C, I, J
	Subunits of Photosystem II	psbA, B, C, D, E, F, H, I, J, K, L, M, N, T, Z
	Subunits of NADH dehydrogenes	ndhA*, B1*, C, D, E, F, G, H, I, J, K
	Cytovchrome b6/f complex	petA, B*, D*, G, L, N
	ATP synthase	atpA, B, E, F*, H, I
	Rubisco	rbcL
Other genes	Maturase	matK
	Subunit Acrtyl-CoA-Carboxylate	accD
	Envelop membrane protein	cemA
	Protease	clpP**
	c-type cytochrome synthesis gene	ccsA
		infA
		chlB
Unknown	Conserved Open reading frames	ycf11, 21, 3**, 4, 12※
Note: *Gene containing a single intron; ** Gene containing two introns; # Gene divided into two independent transcription units; 1 Two gene copies in IRs; ※ Gene only in D. spathacea.

## Sheet: Table S8
Table S8 Predicted SSRs in D. cauda-felina and D. spathacea chloroplast genomes
D. cauda-felina
Repeats	5	6	7	8	9	10	11	12	13	14	15	total
A/T	-	-	-	-	-	19	6	1	1	3	1	31
AGG/CCT	1		2									3
D. spathacea
Repeats	5	6	7	8	9	10	11	12	13	14	15	total
A/T	-	-	-	-	-	23	4	6	3	1	2	39
AT/AT	-		1	1								2
AAT/ATT	1											1
AGG/CCT	2											2

## Sheet: Table S9
Table S9 Codon usage in all the protein coding genes in mitochondrial and chloroplast genomes of D. spathacea and D. cauda-felina.
Amino acid	codon	Number	RSCU	Proportion(%)	Amino acid	codon	Number	RSCU	Proportion(%)
mt genome of D. cauda-felina
Phe	UUU	362	1.13	6.27	Ser	UCU	232	1.47	9.26
	UUC	279	0.87			UCC	149	0.95
Leu	UUA	250	1.4	10.47		UCA	180	1.14
	UUG	212	1.19			UCG	131	0.83
	CUU	222	1.24			AGU	157	1
	CUC	114	0.64			AGC	97	0.62
	CUA	180	1.01		Pro	CCU	208	1.45	5.6
	CUG	92	0.52			CCC	113	0.79
Ile	AUU	346	1.35	7.54		CCA	154	1.08
	AUC	216	0.84			CCG	97	0.68
	AUA	209	0.81		Thr	ACU	185	1.41	5.13
Met	AUG	261	1	2.55		ACC	133	1.02
Val	GUU	194	1.21	6.28		ACA	137	1.05
	GUC	122	0.76			ACG	69	0.53
	GUA	190	1.18		Ala	GCU	251	1.54	6.36
	GUG	136	0.85			GCC	152	0.94
Tyr	UAU	233	1.49	3.06		GCA	155	0.95
	UAC	80	0.51			GCG	92	0.57
His	CAU	182	1.46	2.45	Cys	UGU	81	1.11	1.43
	CAC	68	0.54			UGC	65	0.89
Gln	CAA	212	1.45	2.86	Trp	UGG	154	1	1.51
	CAG	80	0.55		Arg	CGU	141	1.19	6.93
Asn	AAU	209	1.32	3.1		CGC	66	0.56
	AAC	108	0.68			CGA	157	1.33
Lys	AAA	269	1.2	4.39		CGG	86	0.73
	AAG	180	0.8			AGA	170	1.44
Asp	GAU	217	1.31	3.24		AGG	88	0.75
	GAC	114	0.69		Gly	GGU	218	1.22	6.98
Glu	GAA	306	1.41	4.26		GGC	98	0.55
	GAG	129	0.59			GGA	253	1.42
Stop	UAA	16	1.37	0.34		GGG	144	0.81
	UAG	8	0.69
	UGA	11	0.94
mt genome of D. spathacea
Phe	UUU	314	1.13	6.3	Ser	UCU	190	1.41	9.18
	UUC	240	0.87			UCC	127	0.94
Leu	UUA	214	1.52	9.57		UCA	146	1.08
	UUG	182	1.3			UCG	119	0.88
	CUU	191	1.36			AGU	132	0.98
	CUC	98	0.7			AGC	94	0.7
	CUA	157	1.12		Pro	CCU	183	1.48	5.61
	CUG	0	0			CCC	94	0.76
Ile	AUU	306	1.35	7.74		CCA	136	1.1
	AUC	188	0.83			CCG	81	0.66
	AUA	187	0.82		Thr	ACU	154	1.34	5.2
Met	AUG	216	1	2.45		ACC	115	1
Val	GUU	178	1.26	6.4		ACA	126	1.1
	GUC	106	0.75			ACG	63	0.55
	GUA	166	1.18		Ala	GCU	199	1.49	6.06
	GUG	113	0.8			GCC	126	0.95
Tyr	UAU	199	1.49	3.05		GCA	124	0.93
	UAC	69	0.51			GCG	84	0.63
His	CAU	158	1.45	2.48	Cys	UGU	66	1.12	1.34
	CAC	60	0.55			UGC	52	0.88
Gln	CAA	186	1.46	2.89	Trp	UGG	139	1	1.58
	CAG	68	0.54		Arg	CGU	119	1.16	7
Asn	AAU	189	1.34	3.22		CGC	62	0.6
	AAC	94	0.66			CGA	132	1.29
Lys	AAA	235	1.15	4.64		CGG	77	0.75
	AAG	173	0.85			AGA	146	1.42
Asp	GAU	170	1.26	3.06		AGG	80	0.78
	GAC	99	0.74		Gly	GGU	194	1.27	6.97
Glu	GAA	256	1.46	3.98		GGC	79	0.52
	GAG	94	0.54			GGA	216	1.41
Stop	UAA	13	1.26	0.35		GGG	124	0.81
	UAG	7	0.68
	UGA	11	1.06
cp genome of D. cauda-felina
Phe	UUU	844	1.32	5.54	Ser	UCU	527	1.78	7.7
	UUC	437	0.68			UCC	268	0.9
Leu	UUA	743	1.82	10.61		UCA	328	1.11
	UUG	504	1.23			UCG	196	0.66
	CUU	536	1.31			AGU	370	1.25
	CUC	166	0.41			AGC	91	0.31
	CUA	345	0.84		Pro	CCU	384	1.59	4.19
	CUG	158	0.39			CCC	180	0.74
Ile	AUU	946	1.51	8.14		CCA	273	1.13
	AUC	393	0.63			CCG	132	0.54
	AUA	541	0.86		Thr	ACU	468	1.62	5
Met	AUG	530	1	2.29		ACC	217	0.75
Val	GUU	479	1.47	5.65		ACA	342	1.18
	GUC	168	0.51			ACG	129	0.45
	GUA	471	1.44		Ala	GCU	572	1.77	5.59
	GUG	188	0.58			GCC	217	0.67
Tyr	UAU	676	1.64	3.56		GCA	358	1.11
	UAC	146	0.36			GCG	145	0.45
His	CAU	413	1.54	2.32	Cys	UGU	189	1.51	1.08
	CAC	124	0.46			UGC	61	0.49
Gln	CAA	612	1.51	3.51	Trp	UGG	397	1	1.72
	CAG	200	0.49		Arg	CGU	321	1.38	6.05
Asn	AAU	817	1.54	4.6		CGC	100	0.43
	AAC	246	0.46			CGA	322	1.38
Lys	AAA	883	1.43	5.33		CGG	106	0.45
	AAG	348	0.57			AGA	419	1.8
Asp	GAU	799	1.58	4.37		AGG	130	0.56
	GAC	210	0.42		Gly	GGU	521	1.32	6.83
Glu	GAA	921	1.43	5.56		GGC	163	0.41
	GAG	363	0.57			GGA	621	1.57
Stop	UAA	43	1.61	0.35		GGG	274	0.69
	UAG	21	0.79
	UGA	16	0.6
cp genome of D. spathacea
Phe	UUU	849	1.32	5.58	Ser	UCU	505	1.74	7.58
	UUC	435	0.68			UCC	272	0.94
Leu	UUA	742	1.83	10.58		UCA	328	1.13
	UUG	503	1.24			UCG	173	0.6
	CUU	534	1.32			AGU	374	1.29
	CUC	152	0.37			AGC	92	0.32
	CUA	349	0.86		Pro	CCU	388	1.59	4.25
	CUG	155	0.38			CCC	174	0.71
Ile	AUU	967	1.52	8.28		CCA	278	1.14
	AUC	391	0.62			CCG	138	0.56
	AUA	547	0.86		Thr	ACU	478	1.66	5.01
Met	AUG	524	1	2.28		ACC	211	0.73
Val	GUU	466	1.43	5.66		ACA	344	1.19
	GUC	170	0.52			ACG	119	0.41
	GUA	475	1.46		Ala	GCU	572	1.76	5.64
	GUG	190	0.58			GCC	217	0.67
Tyr	UAU	687	1.65	3.63		GCA	365	1.13
	UAC	147	0.35			GCG	143	0.44
His	CAU	411	1.55	2.3	Cys	UGU	193	1.51	1.11
	CAC	118	0.45			UGC	62	0.49
Gln	CAA	599	1.5	3.47	Trp	UGG	401	1	1.74
	CAG	200	0.5		Arg	CGU	316	1.36	6.06
Asn	AAU	796	1.53	4.52		CGC	102	0.44
	AAC	244	0.47			CGA	322	1.38
Lys	AAA	892	1.45	5.36		CGG	105	0.45
	AAG	342	0.55			AGA	410	1.76
Asp	GAU	793	1.6	4.3		AGG	140	0.6
	GAC	197	0.4		Gly	GGU	510	1.31	6.78
Glu	GAA	912	1.44	5.51		GGC	163	0.42
	GAG	356	0.56			GGA	626	1.61
Stop	UAA	43	1.59	0.35		GGG	261	0.67
	UAG	20	0.74
	UGA	18	0.67

## Sheet: Table S10
Table S10 Predicted RNA editing site in mitochondrial and chloroplast genomes of D. spathacea and D. cauda-felina
Gene	Nucleotide Position	Amino Acid Position	Codon Conversion(Effect)	Score
cp genome of D. cauda-felina
accD	125	42	ACG (T) => ATG (M)	1
	1058	353	TCT (S) => TTT (F)	1
	2615	872	ACG (T) => ATG (M)	1
atpA	914	305	TCA (S) => TTA (L)	1
atpF	92	31	CCA (P) => CTA (L)	0.86
atpI	629	210	TCA (S) => TTA (L)	1
clpP	145	49	CAT (H) => TAT (Y)	1
	446	149	TCG (S) => TTG (L)	0.86
matK	454	152	CAC (H) => TAC (Y)	1
	640	214	CAT (H) => TAT (Y)	1
	1180	394	CGG (R) => TGG (W)	1
	1249	417	CAT (H) => TAT (Y)	1
ndhA	341	114	TCA (S) => TTA (L)	1
	566	189	TCA (S) => TTA (L)	1
	1073	358	TCC (S) => TTC (F)	1
ndhB	149	50	TCA (S) => TTA (L)	1
	467	156	CCA (P) => CTA (L)	1
	586	196	CAT (H) => TAT (Y)	1
	737	246	CCA (P) => CTA (L)	1
	746	249	TCT (S) => TTT (F)	1
	830	277	TCA (S) => TTA (L)	1
	836	279	TCA (S) => TTA (L)	1
	1292	431	TCC (S) => TTC (F)	1
	1481	494	CCA (P) => CTA (L)	1
ndhD	29	10	ACG (T) => ATG (M)	1
	905	302	TCA (S) => TTA (L)	1
ndhF	290	97	TCA (S) => TTA (L)	1
	671	224	CCA (P) => CTA (L)	1
ndhG	314	105	ACA (T) => ATA (I)	0.8
petB	418	140	CGG (R) => TGG (W)	1
	611	204	CCA (P) => CTA (L)	1
psbE	214	72	CCT (P) => TCT (S)	1
rpl2	593	198	GCG (A) => GTG (V)	0.86
rpoB	467	156	TCA (S) => TTA (L)	0.86
	545	182	TCA (S) => TTA (L)	1
	560	187	TCG (S) => TTG (L)	1
	1994	665	TCT (S) => TTT (F)	1
	2420	807	TCA (S) => TTA (L)	0.86
	3065	1022	ACC (T) => ATC (I)	1
rpoC2	1268	423	GCG (A) => GTG (V)	0.86
	2317	773	CGG (R) => TGG (W)	1
	3746	1249	TCA (S) => TTA (L)	0.86
rps14	80	27	TCA (S) => TTA (L)	1
	149	50	CCA (P) => CTA (L)	1
rps2	248	83	TCA (S) => TTA (L)	1
cp genome of D. spathacea
accD	125	42	ACG (T) => ATG (M)	1
atpA	914	305	TCA (S) => TTA (L)	1
atpF	92	31	CCA (P) => CTA (L)	0.86
atpI	629	210	TCA (S) => TTA (L)	1
clpP	145	49	CAT (H) => TAT (Y)	1
	437	146	TCG (S) => TTG (L)	0.86
matK	454	152	CAC (H) => TAC (Y)	1
	640	214	CAT (H) => TAT (Y)	1
	1180	394	CGG (R) => TGG (W)	1
	1249	417	CAT (H) => TAT (Y)	1
ndhA	341	114	TCA (S) => TTA (L)	1
	566	189	TCA (S) => TTA (L)	1
	1073	358	TCC (S) => TTC (F)	1
ndhB	149	50	TCA (S) => TTA (L)	1
	467	156	CCA (P) => CTA (L)	1
	586	196	CAT (H) => TAT (Y)	1
	737	246	CCA (P) => CTA (L)	1
	746	249	TCT (S) => TTT (F)	1
	830	277	TCA (S) => TTA (L)	1
	836	279	TCA (S) => TTA (L)	1
	1292	431	TCC (S) => TTC (F)	1
	1481	494	CCA (P) => CTA (L)	1
ndhD	29	10	ACG (T) => ATG (M)	1
	905	302	TCA (S) => TTA (L)	1
ndhF	290	97	TCA (S) => TTA (L)	1
	671	224	CCA (P) => CTA (L)	1
ndhG	314	105	ACA (T) => ATA (I)	0.8
petB	418	140	CGG (R) => TGG (W)	1
	611	204	CCA (P) => CTA (L)	1
psbE	214	72	CCT (P) => TCT (S)	1
rpl2	593	198	GCG (A) => GTG (V)	0.86
rpoB	467	156	TCA (S) => TTA (L)	0.86
	545	182	TCA (S) => TTA (L)	1
	560	187	TCG (S) => TTG (L)	1
	1994	665	TCT (S) => TTT (F)	1
	2420	807	TCA (S) => TTA (L)	0.86
rpoC2	2311	771	CGG (R) => TGG (W)	1
	3740	1247	TCA (S) => TTA (L)	0.86
rps14	80	27	TCA (S) => TTA (L)	1
	149	50	CCA (P) => CTA (L)	1
rps2	248	83	TCA (S) => TTA (L)	1
rps8	331	111	CCT (P) => TCT (S)	1
mt genome of D. cauda-felina
atp4	50	17	TCA (S) => TTA (L)	1
	68	23	TCA (S) => TTA (L)	1
	194	65	TCG (S) => TTG (L)	1
	227	76	CCT (P) => CTT (L)	1
	374	125	TCA (S) => TTA (L)	1
	395	132	ACT (T) => ATT (I)	0.86
atp6	68	23	TCA (S) => TTA (L)	1
	206	69	TCG (S) => TTG (L)	1
	214	72	CGT (R) => TGT (C)	1
	353	118	TCA (S) => TTA (L)	1
	412	138	CCT (P) => TCT (S)	1
	415	139	CAT (H) => TAT (Y)	1
	479	160	TCA (S) => TTA (L)	1
	551	184	CCT (P) => CTT (L)	0.92
	659	220	ACA (T) => ATA (I)	0.92
	670	224	CAA (Q) => TAA (X)	1
atp8	47	16	TCA (S) => TTA (L)	1
	58	20	CTC (L) => TTC (F)	1
ccmB	28	10	CAT (H) => TAT (Y)	0.89
	80	27	TCG (S) => TTG (L)	1
	128	43	TCA (S) => TTA (L)	1
	137	46	TCC (S) => TTC (F)	1
	149	50	CCG (P) => CTG (L)	1
	154	52	CGG (R) => TGG (W)	1
	164	55	CCG (P) => CTG (L)	0.89
	172	58	CCT (P) => TCT (S)	0.89
	179	60	CCT (P) => CTT (L)	1
	193	65	CCT (P) => TTT (F)	0.89
	194	65	CCT (P) => TTT (F)	0.89
	286	96	CGG (R) => TGG (W)	1
	313	105	CGT (R) => TGT (C)	0.89
	338	113	CCG (P) => CTG (L)	1
	424	142	CGT (R) => TGT (C)	0.89
	428	143	TCG (S) => TTG (L)	1
	467	156	TCG (S) => TTG (L)	0.89
	476	159	CCA (P) => CTA (L)	0.89
	485	162	TCA (S) => TTA (L)	1
	494	165	TCA (S) => TTA (L)	1
	503	168	CCA (P) => CTA (L)	1
	512	171	TCT (S) => TTT (F)	1
	514	172	CGT (R) => TGT (C)	1
	551	184	TCA (S) => TTA (L)	1
	554	185	TCG (S) => TTG (L)	0.89
	572	191	CCG (P) => CTG (L)	1
	596	199	TCG (S) => TTG (L)	0.89
	611	204	TCA (S) => TTA (L)	0.89
ccmC	103	35	CAT (H) => TAT (Y)	1
	184	62	CGG (R) => TGG (W)	1
	299	100	TCT (S) => TTT (F)	1
	331	111	CGG (R) => TGG (W)	1
	395	132	TCG (S) => TTG (L)	1
	400	134	CTT (L) => TTT (F)	0.89
	436	146	CCT (P) => TCT (S)	0.89
	451	151	CCT (P) => TCT (S)	1
	463	155	CGT (R) => TGT (C)	1
	473	158	CCG (P) => CTG (L)	1
	497	166	TCT (S) => TTT (F)	1
	521	174	TCG (S) => TTG (L)	1
	548	183	TCT (S) => TTT (F)	1
	568	190	CCT (P) => TCT (S)	1
	575	192	CCC (P) => CTC (L)	1
	605	202	TCT (S) => TTT (F)	1
	608	203	CCC (P) => CTC (L)	0.89
	656	219	CCA (P) => CTA (L)	0.89
ccmFc	38	13	TCC (S) => TTC (F)	0.83
	50	17	CCT (P) => CTT (L)	1
	52	18	CGT (R) => TGT (C)	1
	103	35	CCC (P) => TCC (S)	1
	122	41	TCC (S) => TTC (F)	1
	146	49	CCT (P) => CTT (L)	1
	151	51	CCT (P) => TCT (S)	0.83
	155	52	TCA (S) => TTA (L)	1
	391	131	CGT (R) => TGT (C)	1
	406	136	CGT (R) => TGT (C)	0.83
	620	207	GCG (A) => GTG (V)	1
	704	235	GCT (A) => GTT (V)	0.83
	839	280	TCT (S) => TTT (F)	0.83
cob	298	100	CAC (H) => TAC (Y)	1
	325	109	CAT (H) => TAT (Y)	1
	358	120	CGG (R) => TGG (W)	1
	568	190	CAT (H) => TAT (Y)	0.92
	853	285	CAT (H) => TAT (Y)	1
	908	303	CCA (P) => CTA (L)	1
	982	328	CAC (H) => TAC (Y)	0.85
	1015	339	CGC (R) => TGC (C)	1
	1084	362	CCT (P) => TCT (S)	1
cox1	242	81	TCT (S) => TTT (F)	1
	254	85	TCT (S) => TTT (F)	1
	452	151	TCT (S) => TTT (F)	1
	515	172	TCC (S) => TTC (F)	1
	551	184	TCA (S) => TTA (L)	1
	590	197	CCA (P) => CTA (L)	1
	715	239	CGG (R) => TGG (W)	1
	746	249	CCT (P) => CTT (L)	1
	761	254	TCC (S) => TTC (F)	1
	1186	396	CAC (H) => TAC (Y)	1
	1433	478	TCA (S) => TTA (L)	1
	1489	497	CCA (P) => TCA (S)	1
	1499	500	CCG (P) => CTG (L)	1
cox2	71	24	TCT (S) => TTT (F)	1
	161	54	TCA (S) => TTA (L)	0.95
	443	148	ACG (T) => ATG (M)	1
	461	154	CCA (P) => CTA (L)	1
	476	159	TCA (S) => TTA (L)	1
	544	182	CCT (P) => TCT (S)	1
	557	186	CCT (P) => CTT (L)	1
	632	211	TCG (S) => TTG (L)	0.84
cox3	245	82	CCT (P) => CTT (L)	0.92
	304	102	CGG (R) => TGG (W)	1
	311	104	TCT (S) => TTT (F)	0.92
	314	105	TCT (S) => TTT (F)	0.92
	419	140	CCC (P) => CTC (L)	1
	422	141	CCT (P) => CTT (L)	0.92
	566	189	TCC (S) => TTC (F)	0.92
	754	252	CGG (R) => TGG (W)	0.92
	764	255	CCA (P) => CTA (L)	0.92
matR	308	103	CCA (P) => CTA (L)	1
	1661	554	TCC (S) => TTC (F)	1
	1682	561	CCT (P) => CTT (L)	1
	1702	568	CGC (R) => TGC (C)	1
	1738	580	CAC (H) => TAC (Y)	1
	1769	590	CCG (P) => CTG (L)	1
	1808	603	CCA (P) => CTA (L)	0.88
	1826	609	TCA (S) => TTA (L)	0.88
mttB	31	11	CGT (R) => TGT (C)	0.88
	43	15	CCG (P) => TCG (S)	1
	59	20	TCT (S) => TTT (F)	0.88
	62	21	CCA (P) => CTA (L)	1
	109	37	CGT (R) => TGT (C)	1
	133	45	CCG (P) => TCG (S)	0.88
	193	65	CAT (H) => TAT (Y)	1
	259	87	CTC (L) => TTC (F)	0.88
	277	93	CGC (R) => TGC (C)	0.88
	403	135	CAT (H) => TAT (Y)	0.88
	428	143	TCG (S) => TTG (L)	0.88
	436	146	CCA (P) => TCA (S)	1
	472	158	CGT (R) => TGT (C)	0.88
	541	181	CCG (P) => TCG (S)	1
nad1	215	72	TCC (S) => TTC (F)	0.9
	265	89	CGG (R) => TGG (W)	1
	308	103	CCG (P) => CTG (L)	1
	376	126	CGG (R) => TGG (W)	1
	401	134	TCT (S) => TTT (F)	1
	436	146	CCT (P) => TCT (S)	0.9
	502	168	CCC (P) => TCC (S)	1
	505	169	CGT (R) => TGT (C)	1
	548	183	TCC (S) => TTC (F)	1
	592	198	CGT (R) => TGT (C)	1
	647	216	TCA (S) => TTA (L)	1
	797	266	CCA (P) => CTA (L)	1
	806	269	TCG (S) => TTG (L)	0.9
	812	271	TCT (S) => TTT (F)	1
	815	272	CCA (P) => CTA (L)	1
	827	276	CCG (P) => CTG (L)	1
	851	284	TCC (S) => TTC (F)	0.9
	970	324	CGG (R) => TGG (W)	1
	1000	334	CGG (R) => TGG (W)	1
nad2	68	23	TCG (S) => TTG (L)	1
	359	120	TCA (S) => TTA (L)	1
	368	123	TCT (S) => TTT (F)	1
	487	163	CAT (H) => TAT (Y)	1
	521	174	ACT (T) => ATT (I)	1
	617	206	TCA (S) => TTA (L)	1
	929	310	GCG (A) => GTG (V)	1
	1040	347	CCA (P) => CTA (L)	1
	1088	363	TCA (S) => TTA (L)	1
nad3	44	15	TCG (S) => TTG (L)	1
	62	21	CCA (P) => CTA (L)	0.95
	80	27	CCA (P) => CTA (L)	1
	146	49	TCC (S) => TTC (F)	1
	208	70	CCT (P) => TTT (F)	0.95
	209	70	CCT (P) => TTT (F)	0.95
	215	72	CCG (P) => CTG (L)	1
	230	77	TCC (S) => TTC (F)	0.86
	247	83	CCT (P) => TCT (S)	1
	251	84	CCC (P) => CTC (L)	0.91
	266	89	CCC (P) => CTC (L)	1
	275	92	TCT (S) => TTT (F)	1
	317	106	TCT (S) => TTT (F)	0.95
	344	115	TCG (S) => TTG (L)	1
	349	117	CGG (R) => TGG (W)	1
nad4	65	22	ACT (T) => ATT (I)	0.89
	98	33	CCG (P) => CTG (L)	1
	145	49	CCC (P) => TCC (S)	1
	149	50	CCT (P) => CTT (L)	1
	157	53	CGG (R) => TGG (W)	1
	188	63	TCT (S) => TTT (F)	1
	353	118	ACA (T) => ATA (I)	0.89
	359	120	TCT (S) => TTT (F)	1
	407	136	CCT (P) => CTT (L)	0.89
	424	142	CTT (L) => TTT (F)	1
	427	143	CCC (P) => TTC (F)	0.89
	428	143	CCC (P) => TTC (F)	0.89
	440	147	CCA (P) => CTA (L)	1
	599	200	TCA (S) => TTA (L)	1
	650	217	TCT (S) => TTT (F)	1
	758	253	CCT (P) => CTT (L)	1
	827	276	TCC (S) => TTC (F)	1
	848	283	CCA (P) => CTA (L)	1
	878	293	TCG (S) => TTG (L)	1
	1142	381	CCG (P) => CTG (L)	1
	1148	383	TCA (S) => TTA (L)	1
	1241	414	TCA (S) => TTA (L)	1
	1261	421	CTC (L) => TTC (F)	1
	1264	422	CCT (P) => TCT (S)	1
	1280	427	TCT (S) => TTT (F)	0.89
	1283	428	TCC (S) => TTC (F)	1
	1304	435	TCA (S) => TTA (L)	1
	1439	480	GCG (A) => GTG (V)	1
	1487	496	CCA (P) => CTA (L)	1
	1573	525	CAC (H) => TAC (Y)	1
	1589	530	CCG (P) => CTG (L)	1
nad4L	11	4	TCT (S) => TTT (F)	1
	17	6	TCA (S) => TTA (L)	1
	25	9	CGG (R) => TGG (W)	1
	56	19	CCT (P) => CTT (L)	1
	65	22	TCA (S) => TTA (L)	1
	70	24	CCA (P) => TCA (S)	1
	80	27	TCA (S) => TTA (L)	1
	101	34	TCG (S) => TTG (L)	0.88
	128	43	TCG (S) => TTG (L)	1
	158	53	TCA (S) => TTA (L)	0.88
	167	56	TCA (S) => TTA (L)	0.88
	251	84	TCT (S) => TTT (F)	0.88
nad5	284	95	CCG (P) => CTG (L)	1
	380	127	CCG (P) => CTG (L)	1
	497	166	TCT (S) => TTT (F)	1
	512	171	CCA (P) => CTA (L)	0.9
	536	179	TCT (S) => TTT (F)	0.9
	677	226	CCT (P) => CTT (L)	1
	767	256	TCT (S) => TTT (F)	0.9
	814	272	CTT (L) => TTT (F)	0.9
	851	284	TCG (S) => TTG (L)	1
	863	288	TCA (S) => TTA (L)	1
	973	325	CCG (P) => TCG (S)	0.9
	1448	483	TCA (S) => TTA (L)	1
nad6	7	3	CTT (L) => TTT (F)	1
	95	32	CCA (P) => CTA (L)	1
	103	35	CGC (R) => TGC (C)	1
	161	54	CCA (P) => CTA (L)	1
	169	57	CAT (H) => TAT (Y)	1
	191	64	TCA (S) => TTA (L)	1
	463	155	CCT (P) => TCT (S)	0.8
	569	190	TCT (S) => TTT (F)	1
nad7	77	26	TCA (S) => TTA (L)	1
	137	46	TCA (S) => TTA (L)	1
	266	89	TCT (S) => TTT (F)	1
	275	92	TCA (S) => TTA (L)	0.88
	310	104	CAT (H) => TAT (Y)	1
	317	106	TCA (S) => TTA (L)	1
	382	128	CGT (R) => TGT (C)	1
	401	134	TCA (S) => TTA (L)	0.88
	410	137	TCA (S) => TTA (L)	1
	449	150	TCA (S) => TTA (L)	1
	644	215	TCA (S) => TTA (L)	0.88
	790	264	CAT (H) => TAT (Y)	1
	805	269	CCT (P) => TTT (F)	1
	806	269	CCT (P) => TTT (F)	1
	835	279	CGC (R) => TGC (C)	1
	995	332	TCA (S) => TTA (L)	0.88
	1013	338	CCT (P) => CTT (L)	1
	1126	376	CGT (R) => TGT (C)	1
	1157	386	TCA (S) => TTA (L)	1
	1172	391	TCT (S) => TTT (F)	1
	1193	398	CCA (P) => CTA (L)	1
	1235	412	TCT (S) => TTT (F)	1
nad9	113	38	CCA (P) => CTA (L)	0.92
	167	56	TCG (S) => TTG (L)	0.92
	298	100	CCG (P) => TCG (S)	0.83
	328	110	CGG (R) => TGG (W)	1
	368	123	TCC (S) => TTC (F)	1
	398	133	TCA (S) => TTA (L)	1
	439	147	CTT (L) => TTT (F)	1
rpl10	101	34	TCA (S) => TTA (L)	0.83
	134	45	CCA (P) => CTA (L)	0.83
	338	113	GCA (A) => GTA (V)	1
rpl16	104	35	ACT (T) => ATT (I)	1
	232	78	CTC (L) => TTC (F)	0.89
rpl2	311	104	CCA (P) => CTA (L)	1
rpl5	47	16	CCG (P) => CTG (L)	1
	64	22	CAC (H) => TAC (Y)	1
	503	168	CCA (P) => CTA (L)	0.89
	506	169	CCG (P) => CTG (L)	1
rps10	62	21	ACG (T) => ATG (M)	1
rps12	104	35	CCG (P) => CTG (L)	1
	196	66	CAC (H) => TAC (Y)	0.94
	221	74	TCG (S) => TTG (L)	0.88
rps13	56	19	TCA (S) => TTA (L)	0.9
	100	34	CGT (R) => TGT (C)	0.9
	287	96	TCG (S) => TTG (L)	1
rps3	719	240	TCG (S) => TTG (L)	0.86
	1037	346	CCA (P) => CTA (L)	0.86
	1370	457	CCG (P) => CTG (L)	1
	1508	503	TCA (S) => TTA (L)	1
	1561	521	CGT (R) => TGT (C)	1
rps4	164	55	TCA (S) => TTA (L)	1
	193	65	CAT (H) => TAT (Y)	1
	263	88	CCA (P) => CTA (L)	0.83
	287	96	CCG (P) => CTG (L)	0.83
	332	111	CCG (P) => CTG (L)	1
	479	160	TCA (S) => TTA (L)	1
	902	301	TCG (S) => TTG (L)	0.83
	913	305	CAT (H) => TAT (Y)	0.83
	938	313	TCT (S) => TTT (F)	1
	989	330	CCA (P) => CTA (L)	0.83
	1003	335	CGG (R) => TGG (W)	1
sdh4	155	52	CCA (P) => CTA (L)	0.88
	259	87	CAT (H) => TAT (Y)	0.88
mt genome of D. spathacea
atp4	71	24	TCA (S) => TTA (L)	1
	89	30	TCA (S) => TTA (L)	1
	215	72	TCG (S) => TTG (L)	1
	248	83	CCT (P) => CTT (L)	1
	395	132	TCA (S) => TTA (L)	1
	416	139	ACT (T) => ATT (I)	0.86
atp6	68	23	TCA (S) => TTA (L)	1
	206	69	TCG (S) => TTG (L)	1
	214	72	CGT (R) => TGT (C)	1
	353	118	TCA (S) => TTA (L)	1
	412	138	CCT (P) => TCT (S)	1
	415	139	CAT (H) => TAT (Y)	1
	479	160	TCA (S) => TTA (L)	1
	551	184	CCT (P) => CTT (L)	0.92
	659	220	ACA (T) => ATA (I)	0.92
	670	224	CAA (Q) => TAA (X)	1
atp8	47	16	TCA (S) => TTA (L)	1
	58	20	CTC (L) => TTC (F)	1
ccmB	28	10	CAT (H) => TAT (Y)	0.89
	80	27	TCG (S) => TTG (L)	1
	128	43	TCA (S) => TTA (L)	1
	137	46	TCC (S) => TTC (F)	1
	149	50	CCG (P) => CTG (L)	1
	154	52	CGG (R) => TGG (W)	1
	164	55	CCG (P) => CTG (L)	0.89
	172	58	CCT (P) => TCT (S)	0.89
	179	60	CCT (P) => CTT (L)	1
	193	65	CCT (P) => TTT (F)	0.89
	194	65	CCT (P) => TTT (F)	0.89
	286	96	CGG (R) => TGG (W)	1
	313	105	CGT (R) => TGT (C)	0.89
	338	113	CCG (P) => CTG (L)	1
	424	142	CGT (R) => TGT (C)	0.89
	428	143	TCG (S) => TTG (L)	1
	467	156	TCG (S) => TTG (L)	0.89
	476	159	CCA (P) => CTA (L)	0.89
	485	162	TCA (S) => TTA (L)	1
	494	165	TCA (S) => TTA (L)	1
	503	168	CCA (P) => CTA (L)	1
	512	171	TCT (S) => TTT (F)	1
	514	172	CGT (R) => TGT (C)	1
	551	184	TCA (S) => TTA (L)	1
	554	185	TCG (S) => TTG (L)	0.89
	572	191	CCG (P) => CTG (L)	1
	596	199	TCG (S) => TTG (L)	0.89
	611	204	TCA (S) => TTA (L)	0.89
ccmC	103	35	CAT (H) => TAT (Y)	1
	184	62	CGG (R) => TGG (W)	1
	299	100	TCT (S) => TTT (F)	1
	331	111	CGG (R) => TGG (W)	1
	395	132	TCG (S) => TTG (L)	1
	400	134	CTT (L) => TTT (F)	0.89
	436	146	CCT (P) => TCT (S)	0.89
	451	151	CCT (P) => TCT (S)	1
	463	155	CGT (R) => TGT (C)	1
	473	158	CCG (P) => CTG (L)	1
	497	166	TCT (S) => TTT (F)	1
	521	174	TCG (S) => TTG (L)	1
	548	183	TCT (S) => TTT (F)	1
	568	190	CCT (P) => TCT (S)	1
	575	192	CCC (P) => CTC (L)	1
	605	202	TCC (S) => TTC (F)	1
	608	203	CCC (P) => CTC (L)	0.89
	656	219	CCA (P) => CTA (L)	0.89
ccmFc	38	13	TCC (S) => TTC (F)	0.83
	50	17	CCT (P) => CTT (L)	1
	52	18	CGT (R) => TGT (C)	1
	103	35	CCC (P) => TCC (S)	1
	122	41	TCC (S) => TTC (F)	1
	146	49	CCT (P) => CTT (L)	1
	151	51	CCT (P) => TCT (S)	0.83
	155	52	TCA (S) => TTA (L)	1
	391	131	CGT (R) => TGT (C)	1
	406	136	CGT (R) => TGT (C)	0.83
	620	207	GCG (A) => GTG (V)	1
	704	235	GCT (A) => GTT (V)	0.83
	839	280	TCT (S) => TTT (F)	0.83
cob	298	100	CAC (H) => TAC (Y)	1
	325	109	CAT (H) => TAT (Y)	1
	358	120	CGG (R) => TGG (W)	1
	568	190	CAT (H) => TAT (Y)	0.92
	853	285	CAT (H) => TAT (Y)	1
	908	303	CCA (P) => CTA (L)	1
	982	328	CAC (H) => TAC (Y)	0.85
	1015	339	CGC (R) => TGC (C)	1
	1084	362	CCT (P) => TCT (S)	1
cox1	242	81	TCT (S) => TTT (F)	1
	254	85	TCT (S) => TTT (F)	1
	452	151	TCT (S) => TTT (F)	1
	515	172	TCC (S) => TTC (F)	1
	551	184	TCA (S) => TTA (L)	1
	590	197	CCA (P) => CTA (L)	1
	715	239	CGG (R) => TGG (W)	1
	746	249	CCT (P) => CTT (L)	1
	761	254	TCC (S) => TTC (F)	1
	1186	396	CAC (H) => TAC (Y)	1
	1433	478	TCA (S) => TTA (L)	1
	1489	497	CCA (P) => TCA (S)	1
	1499	500	CCG (P) => CTG (L)	1
cox2	71	24	TCT (S) => TTT (F)	1
	161	54	TCA (S) => TTA (L)	0.95
	443	148	ACG (T) => ATG (M)	1
	461	154	CCA (P) => CTA (L)	1
	476	159	TCA (S) => TTA (L)	1
	544	182	CCT (P) => TCT (S)	1
	557	186	CCT (P) => CTT (L)	1
	632	211	TCG (S) => TTG (L)	0.84
cox3	245	82	CCT (P) => CTT (L)	0.92
	304	102	CGG (R) => TGG (W)	1
	311	104	TCT (S) => TTT (F)	0.92
	314	105	TCT (S) => TTT (F)	0.92
	419	140	CCC (P) => CTC (L)	1
	422	141	CCT (P) => CTT (L)	0.92
	566	189	TCC (S) => TTC (F)	0.92
	754	252	CGG (R) => TGG (W)	0.92
	764	255	CCA (P) => CTA (L)	0.92
matR	308	103	CCA (P) => CTA (L)	1
	1661	554	TCC (S) => TTC (F)	1
	1682	561	CCT (P) => CTT (L)	1
	1702	568	CGC (R) => TGC (C)	1
	1738	580	CAC (H) => TAC (Y)	1
	1769	590	CCG (P) => CTG (L)	1
	1808	603	CCA (P) => CTA (L)	0.88
	1826	609	TCA (S) => TTA (L)	0.88
mttB	31	11	CGT (R) => TGT (C)	0.88
	43	15	CCG (P) => TCG (S)	1
	59	20	TCT (S) => TTT (F)	0.88
	62	21	CCA (P) => CTA (L)	1
	109	37	CGT (R) => TGT (C)	1
	133	45	CCG (P) => TCG (S)	0.88
	193	65	CAT (H) => TAT (Y)	1
	259	87	CTC (L) => TTC (F)	0.88
	277	93	CGC (R) => TGC (C)	0.88
	403	135	CAT (H) => TAT (Y)	0.88
	428	143	TCG (S) => TTG (L)	0.88
	436	146	CCA (P) => TCA (S)	1
	472	158	CGT (R) => TGT (C)	0.88
	541	181	CCG (P) => TCG (S)	1
nad1	215	72	TCC (S) => TTC (F)	0.9
	265	89	CGG (R) => TGG (W)	1
	308	103	CCG (P) => CTG (L)	1
	376	126	CGG (R) => TGG (W)	1
	401	134	TCT (S) => TTT (F)	1
	436	146	CCT (P) => TCT (S)	0.9
	502	168	CCC (P) => TCC (S)	1
	505	169	CGT (R) => TGT (C)	1
	548	183	TCC (S) => TTC (F)	1
	592	198	CGT (R) => TGT (C)	1
	647	216	TCA (S) => TTA (L)	1
	839	280	CCA (P) => CTA (L)	1
	848	283	TCG (S) => TTG (L)	0.9
	854	285	TCT (S) => TTT (F)	1
	857	286	CCA (P) => CTA (L)	1
	869	290	CCG (P) => CTG (L)	1
	893	298	TCC (S) => TTC (F)	0.9
	1012	338	CGG (R) => TGG (W)	1
	1042	348	CGG (R) => TGG (W)	1
nad2	68	23	TCG (S) => TTG (L)	1
	356	119	TCA (S) => TTA (L)	1
	365	122	TCT (S) => TTT (F)	1
	484	162	CAT (H) => TAT (Y)	1
	518	173	ACT (T) => ATT (I)	1
	614	205	TCA (S) => TTA (L)	1
	926	309	GCG (A) => GTG (V)	1
	1037	346	CCA (P) => CTA (L)	1
	1085	362	TCA (S) => TTA (L)	1
nad3	44	15	TCG (S) => TTG (L)	1
	62	21	CCA (P) => CTA (L)	0.95
	80	27	CCA (P) => CTA (L)	1
	146	49	TCC (S) => TTC (F)	1
	208	70	CCT (P) => TTT (F)	0.95
	209	70	CCT (P) => TTT (F)	0.95
	215	72	CCG (P) => CTG (L)	1
	230	77	TCC (S) => TTC (F)	0.86
	247	83	CCT (P) => TCT (S)	1
	251	84	CCC (P) => CTC (L)	0.91
	266	89	CCC (P) => CTC (L)	1
	275	92	TCT (S) => TTT (F)	1
	317	106	TCT (S) => TTT (F)	0.95
	344	115	TCG (S) => TTG (L)	1
	349	117	CGG (R) => TGG (W)	1
nad4	65	22	ACT (T) => ATT (I)	0.89
	98	33	CCG (P) => CTG (L)	1
	145	49	CCC (P) => TCC (S)	1
	149	50	CCT (P) => CTT (L)	1
	157	53	CGG (R) => TGG (W)	1
	188	63	TCT (S) => TTT (F)	1
	353	118	ACA (T) => ATA (I)	0.89
	359	120	TCT (S) => TTT (F)	1
	407	136	CCT (P) => CTT (L)	0.89
	424	142	CTT (L) => TTT (F)	1
	427	143	CCC (P) => TTC (F)	0.89
	428	143	CCC (P) => TTC (F)	0.89
	440	147	CCA (P) => CTA (L)	1
	599	200	TCA (S) => TTA (L)	1
	650	217	TCT (S) => TTT (F)	1
	758	253	CCT (P) => CTT (L)	1
	827	276	TCC (S) => TTC (F)	1
	848	283	CCA (P) => CTA (L)	1
	878	293	TCG (S) => TTG (L)	1
	1142	381	CCG (P) => CTG (L)	1
	1148	383	TCA (S) => TTA (L)	1
	1241	414	TCA (S) => TTA (L)	1
	1261	421	CTC (L) => TTC (F)	1
	1264	422	CCT (P) => TCT (S)	1
	1280	427	TCT (S) => TTT (F)	0.89
	1283	428	TCC (S) => TTC (F)	1
	1304	435	TCA (S) => TTA (L)	1
	1439	480	GCG (A) => GTG (V)	1
	1487	496	CCA (P) => CTA (L)	1
	1573	525	CAC (H) => TAC (Y)	1
	1589	530	CCG (P) => CTG (L)	1
nad4L	11	4	TCT (S) => TTT (F)	1
	17	6	TCA (S) => TTA (L)	1
	25	9	CGG (R) => TGG (W)	1
	56	19	CCT (P) => CTT (L)	1
	65	22	TCA (S) => TTA (L)	1
	70	24	CCA (P) => TCA (S)	1
	80	27	TCA (S) => TTA (L)	1
	101	34	TCG (S) => TTG (L)	0.88
	128	43	TCG (S) => TTG (L)	1
	158	53	TCA (S) => TTA (L)	0.88
	167	56	TCA (S) => TTA (L)	0.88
	251	84	TCT (S) => TTT (F)	0.88
nad6	7	3	CTT (L) => TTT (F)	1
	95	32	CCA (P) => CTA (L)	1
	103	35	CGC (R) => TGC (C)	1
	161	54	CCA (P) => CTA (L)	1
	169	57	CAT (H) => TAT (Y)	1
	191	64	TCA (S) => TTA (L)	1
	463	155	CCT (P) => TCT (S)	0.8
	569	190	TCT (S) => TTT (F)	1
nad9	113	38	CCA (P) => CTA (L)	0.92
	167	56	TCG (S) => TTG (L)	0.92
	298	100	CCG (P) => TCG (S)	0.83
	328	110	CGG (R) => TGG (W)	1
	368	123	TCC (S) => TTC (F)	1
	398	133	TCA (S) => TTA (L)	1
	439	147	CTT (L) => TTT (F)	1
rpl16	46	16	CTC (L) => TTC (F)	0.89
rpl2	311	104	CCA (P) => CTA (L)	1
rpl5	47	16	CCG (P) => CTG (L)	1
	64	22	CAC (H) => TAC (Y)	1
	503	168	CCA (P) => CTA (L)	0.89
	506	169	CCG (P) => CTG (L)	1
rps10	62	21	ACG (T) => ATG (M)	1
rps12	104	35	CCG (P) => CTG (L)	1
	196	66	CAC (H) => TAC (Y)	0.94
	221	74	TCG (S) => TTG (L)	0.88
rps13	131	44	TCA (S) => TTA (L)	0.9
	175	59	CGT (R) => TGT (C)	0.9
	362	121	TCG (S) => TTG (L)	1
rps3	719	240	TCG (S) => TTG (L)	0.86
	1037	346	CCA (P) => CTA (L)	0.86
	1370	457	CCG (P) => CTG (L)	1
	1508	503	TCA (S) => TTA (L)	1
	1561	521	CGT (R) => TGT (C)	1
rps4	164	55	TCA (S) => TTA (L)	1
	193	65	CAT (H) => TAT (Y)	1
	263	88	CCA (P) => CTA (L)	0.83
	287	96	CCG (P) => CTG (L)	0.83
	332	111	CCG (P) => CTG (L)	1
	863	288	TCG (S) => TTG (L)	0.83
	874	292	CAT (H) => TAT (Y)	0.83
	899	300	TCT (S) => TTT (F)	1
	950	317	CCA (P) => CTA (L)	0.83
	964	322	CGG (R) => TGG (W)	1
sdh4	155	52	CCA (P) => CTA (L)	0.88
	259	87	CAT (H) => TAT (Y)	0.88

[truncated: 3 more sheets: Table S11, Table S12, Table S13]
